# Supplementary material for: Cholic acid–quinoxaline (2/1)
Source: Acta Crystallogr Sect E Struct Rep Online. 2008 May 21;64(Pt 6):o1138. doi: 10.1107/S1600536808015067 (PMC2961426; doi:10.1107/S1600536808015067)
Supplement: Supplementary file 1 [file e-64-o1138-sup1.cif]

##############################################################################
###                                                                        ###
###        Electronic paper (Acta Crystallographica Section E)             ###
###                                                                        ###
##############################################################################
#                                                                            #
# This CIF contains the data in a paper accepted for publication in Acta     #
# Crystallographica Section E. It conforms to the requirements of Notes      #
# for Authors for Section E, and has been peer reviewed under the auspices   #
# of the IUCr Commission on Journals.                                        #
#                                                                            #
# Full details of the Crystallographic Information File format               #
# are given in the paper "The Crystallographic Information File (CIF):       #
# a New Standard Archive File for Crystallography" by S. R. Hall, F. H.      #
# Allen and I. D. Brown [Acta Cryst. (1991), A47, 655-685].                  #
#                                                                            #
# The current version of the core CIF dictionary is obtainable from          #
# ftp://ftp.iucr.org/pub/cif_core.dic. The current version number is 2.4.    #
#                                                                            #
# Software is freely available for graphical display of the structure(s) in  #
# this CIF.  For information consult the CIF home page http://www.iucr.org/  #
# cif/home.html                                                              #
#                                                                            #
# This file may be used for bona fide research purposes within the           #
# scientific community so long as proper attribution is given to the journal # 
# article from which it was obtained.                                        #
#                                                                            #
##############################################################################
                                             
data_global
_audit_creation_method     SHELXL-97
_journal_date_recd_electronic     2008-05-08
_journal_date_accepted     2008-05-19
_journal_name_full     'Acta Crystallographica, Section E'
_journal_year     2008
_journal_volume     64
_journal_issue      6
_journal_page_first     o1138
_journal_page_last     o1138
_journal_paper_category     QO
_journal_coeditor_code     FL2200
_publ_contact_author_name     'Maria Gdaniec'
_publ_contact_author_address
;
Faculty of Chemistry
Adam Mickiewicz University
60-780 Pozna\'n
Poland
;
_publ_contact_author_email     magdan@amu.edu.pl
_publ_contact_author_fax     '048 61 8658008'
_publ_contact_author_phone     '048 61 8291273'
_publ_section_title
;
Cholic acid--quinoxaline (2/1)
;
loop_
    _publ_author_name
    _publ_author_address
    'Wicher, Barbara'
;
Faculty of Chemistry
Adam Mickiewicz University
60-780 Pozna\'n
Poland
;
    'Gdaniec, Maria'
;
Faculty of Chemistry
Adam Mickiewicz University
60-780 Pozna\'n
Poland
;
data_I
_audit_creation_method     SHELXL-97
_chemical_name_systematic
;
3\a,7\a,12\a-trihydroxy-5\b-cholan-24-oic acid--quinoxaline (2/1)
;
_chemical_name_common
;
Cholic acid--quinoxaline (2/1)
;
_chemical_formula_moiety     '2(C24 H40 O5), (C8 H6 N2)'
_chemical_formula_sum     'C56 H86 N2 O10'
_chemical_formula_iupac     '2C24 H40 O5, C8 H6 N2'
_chemical_formula_weight     947.27
_chemical_melting_point     ?
_symmetry_cell_setting     monoclinic
_symmetry_space_group_name_H-M     'P 21'
_symmetry_space_group_name_Hall     'P 2yb'
loop_
    _symmetry_equiv_pos_as_xyz
    'x, y, z'
    '-x, y+1/2, -z'
_cell_length_a     12.2799(5)
_cell_length_b     7.8968(3)
_cell_length_c     14.2831(5)
_cell_angle_alpha     90.00
_cell_angle_beta     104.653(4)
_cell_angle_gamma     90.00
_cell_volume     1340.01(9)
_cell_formula_units_Z     1
_cell_measurement_reflns_used     6598
_cell_measurement_theta_min     1.96
_cell_measurement_theta_max     27.71
_cell_measurement_temperature     130(2)
_exptl_crystal_description     plate
_exptl_crystal_colour     colorless
_exptl_crystal_size_max     0.6
_exptl_crystal_size_mid     0.2
_exptl_crystal_size_min     0.09
_exptl_crystal_density_diffrn     1.174
_exptl_crystal_density_meas     ?
_exptl_crystal_density_method     'not measured'
_exptl_crystal_F_000     516
_exptl_absorpt_coefficient_mu     0.079
_exptl_absorpt_correction_type     'multi-scan'
_exptl_absorpt_process_details
;
(SCALE3 ABSPACK scaling algorithm; Oxford Diffraction, 2007)
;
_exptl_absorpt_correction_T_min     0.783
_exptl_absorpt_correction_T_max     1.000
_exptl_special_details
;
;
_diffrn_ambient_temperature     130(2)
_diffrn_radiation_type     MoK\a
_diffrn_radiation_wavelength     0.71073
_diffrn_radiation_source     'fine-focus sealed tube'
_diffrn_radiation_monochromator     graphite
_diffrn_measurement_device_type     'Kuma KM-4-CCD \k-geometry'
_diffrn_measurement_method     \w
_diffrn_detector_area_resol_mean     ?
_diffrn_reflns_number     9593
_diffrn_reflns_av_R_equivalents     0.0162
_diffrn_reflns_av_sigmaI/netI     0.0197
_diffrn_reflns_theta_min     4.25
_diffrn_reflns_theta_max     26.36
_diffrn_reflns_theta_full     26.36
_diffrn_measured_fraction_theta_max     0.994
_diffrn_measured_fraction_theta_full     0.994
_diffrn_reflns_limit_h_min     -14
_diffrn_reflns_limit_h_max     15
_diffrn_reflns_limit_k_min     -7
_diffrn_reflns_limit_k_max     9
_diffrn_reflns_limit_l_min     -17
_diffrn_reflns_limit_l_max     17
_diffrn_standards_number     0
_diffrn_standards_interval_count     0
_diffrn_standards_interval_time     0
_diffrn_standards_decay_%     0
_refine_special_details
;
Refinement of <i>F</i>^2^ against ALL reflections. The weighted <i>R</i>-factor
<i>wR</i> and goodness of fit <i>S</i> are based on <i>F</i>^2^, conventional
<i>R</i>-factors <i>R</i> are based on <i>F</i>, with <i>F</i> set to zero for
negative <i>F</i>^2^. The threshold expression of <i>F</i>^2^ >
\s(<i>F</i>^2^) is used only for calculating <i>R</i>-factors(gt) <i>etc</i>.
and is not relevant to the choice of reflections for refinement.
<i>R</i>-factors based on <i>F</i>^2^ are statistically about twice as large
as those based on <i>F</i>, and <i>R</i>- factors based on ALL data will be
even larger.
;
_reflns_number_total     2929
_reflns_number_gt     2548
_reflns_threshold_expression     I>2\s(I)
_refine_ls_structure_factor_coef     Fsqd
_refine_ls_matrix_type     full
_refine_ls_R_factor_all     0.0420
_refine_ls_R_factor_gt     0.0353
_refine_ls_wR_factor_gt     0.0971
_refine_ls_wR_factor_ref     0.1016
_refine_ls_goodness_of_fit_ref     1.067
_refine_ls_restrained_S_all     1.066
_refine_ls_number_reflns     2929
_refine_ls_number_parameters     353
_refine_ls_number_restraints     1
_refine_ls_hydrogen_treatment     constr
_refine_ls_weighting_scheme     calc
_refine_ls_weighting_details
                 'calc w=1/[\s^2^(Fo^2^)+(0.0726P)^2^] where P=(Fo^2^+2Fc^2^)/3'
_atom_sites_solution_hydrogens     geom
_atom_sites_solution_primary     direct
_atom_sites_solution_secondary     difmap
_refine_ls_shift/su_max     0.004
_refine_ls_shift/su_mean     0.000
_refine_diff_density_max     0.228
_refine_diff_density_min     -0.174
_refine_ls_extinction_method     none
_refine_ls_extinction_coef     ?
loop_
    _atom_type_symbol
    _atom_type_description
    _atom_type_scat_dispersion_real
    _atom_type_scat_dispersion_imag
    _atom_type_scat_source
    'C' 'C' 0.0033 0.0016
                         'International Tables Vol C Tables 4.2.6.8 and 6.1.1.4'
    'H' 'H' 0.0000 0.0000
                         'International Tables Vol C Tables 4.2.6.8 and 6.1.1.4'
    'N' 'N' 0.0061 0.0033
                         'International Tables Vol C Tables 4.2.6.8 and 6.1.1.4'
    'O' 'O' 0.0106 0.0060
                         'International Tables Vol C Tables 4.2.6.8 and 6.1.1.4'
_computing_data_collection
;
CrysAlis CCD (Oxford Diffraction, 2007)
;
_computing_cell_refinement
;
CrysAlis RED (Oxford Diffraction, 2007)
;
_computing_data_reduction
;
CrysAlis RED (Oxford Diffraction, 2007)
;
_computing_structure_solution     'SHELXS97 (Sheldrick, 2008)'
_computing_structure_refinement     'SHELXL97 (Sheldrick, 2008)'
_computing_molecular_graphics
;
ORTEPIII for Windows (Farrugia, 1997) and
Mercury (Macrae <i>et al.</i>,  2006)
;
_computing_publication_material     'SHELXL97 (Sheldrick, 2008)'
loop_
    _atom_site_type_symbol
    _atom_site_label
    _atom_site_fract_x
    _atom_site_fract_y
    _atom_site_fract_z
    _atom_site_U_iso_or_equiv
    _atom_site_adp_type
    _atom_site_calc_flag
    _atom_site_refinement_flags
    _atom_site_occupancy
    _atom_site_disorder_assembly
    _atom_site_disorder_group
    O O1 0.59222(14) 0.4911(2) 1.10590(10) 0.0314(4) Uani d . 1 . .
    H H1O 0.6242 0.4236 1.1475 0.038 Uiso calc R 1 . .
    O O2 0.42660(12) 0.2628(2) 0.79071(10) 0.0258(3) Uani d . 1 . .
    H H2O 0.4339 0.1702 0.8176 0.031 Uiso calc R 1 . .
    O O3 0.32033(13) 0.8075(2) 0.72265(10) 0.0274(3) Uani d . 1 . .
    H H3O 0.2725 0.8813 0.7056 0.033 Uiso calc R 1 . .
    O O4 -0.16441(14) 0.5786(2) 0.30332(13) 0.0426(5) Uani d . 1 . .
    O O5 -0.20929(13) 0.8331(2) 0.23696(11) 0.0323(4) Uani d . 1 . .
    H H5O -0.2738 0.8000 0.2320 0.039 Uiso calc R 1 . .
    C C1 0.69475(18) 0.7038(3) 0.90818(16) 0.0274(5) Uani d . 1 . .
    H H1A 0.7753 0.6938 0.9355 0.033 Uiso d R 1 . .
    H H1B 0.6802 0.8167 0.8812 0.033 Uiso d R 1 . .
    C C2 0.63568(19) 0.6848(3) 0.98942(15) 0.0255(5) Uani d . 1 . .
    H H2A 0.6637 0.7698 1.0386 0.031 Uiso d R 1 . .
    H H2B 0.5555 0.7026 0.9640 0.031 Uiso d R 1 . .
    C C3 0.65639(19) 0.5100(3) 1.03418(15) 0.0275(5) Uani d . 1 . .
    H H3A 0.7367 0.4957 1.0651 0.033 Uiso d R 1 . .
    C C4 0.61870(19) 0.3768(3) 0.95714(15) 0.0260(5) Uani d . 1 . .
    H H4A 0.5376 0.3832 0.9329 0.031 Uiso d R 1 . .
    H H4B 0.6368 0.2660 0.9863 0.031 Uiso d R 1 . .
    C C5 0.67282(18) 0.3938(3) 0.87164(15) 0.0254(5) Uani d . 1 . .
    H H5A 0.7538 0.3747 0.8972 0.030 Uiso d R 1 . .
    C C6 0.62925(18) 0.2534(3) 0.79734(15) 0.0270(5) Uani d . 1 . .
    H H6A 0.6791 0.2449 0.7546 0.032 Uiso d R 1 . .
    H H6B 0.6324 0.1465 0.8313 0.032 Uiso d R 1 . .
    C C7 0.50925(17) 0.2804(3) 0.73578(14) 0.0236(4) Uani d . 1 . .
    H H7A 0.4935 0.1963 0.6836 0.028 Uiso d R 1 . .
    C C8 0.49507(17) 0.4575(3) 0.69055(14) 0.0208(4) Uani d . 1 . .
    H H8A 0.5416 0.4633 0.6441 0.025 Uiso d R 1 . .
    C C9 0.53446(17) 0.5997(3) 0.76600(14) 0.0209(4) Uani d . 1 . .
    H H9A 0.4872 0.5932 0.8119 0.025 Uiso d R 1 . .
    C C10 0.65901(17) 0.5734(3) 0.82549(15) 0.0235(5) Uani d . 1 . .
    C C11 0.51251(17) 0.7736(3) 0.71581(14) 0.0236(4) Uani d . 1 . .
    H H11A 0.5315 0.8613 0.7648 0.028 Uiso d R 1 . .
    H H11B 0.5625 0.7862 0.6734 0.028 Uiso d R 1 . .
    C C12 0.39105(16) 0.8019(3) 0.65640(14) 0.0221(4) Uani d . 1 . .
    H H12A 0.3865 0.9109 0.6228 0.027 Uiso d R 1 . .
    C C13 0.35326(16) 0.6593(3) 0.58027(14) 0.0193(4) Uani d . 1 . .
    C C14 0.37382(17) 0.4900(3) 0.63560(14) 0.0192(4) Uani d . 1 . .
    H H14A 0.3301 0.4950 0.6842 0.023 Uiso d R 1 . .
    C C15 0.31647(18) 0.3578(3) 0.56138(15) 0.0245(5) Uani d . 1 . .
    H H15A 0.2953 0.2588 0.5930 0.029 Uiso d R 1 . .
    H H15B 0.3654 0.3231 0.5211 0.029 Uiso d R 1 . .
    C C16 0.21215(18) 0.4509(3) 0.50161(15) 0.0251(5) Uani d . 1 . .
    H H16A 0.1445 0.4049 0.5151 0.030 Uiso d R 1 . .
    H H16B 0.2067 0.4381 0.4330 0.030 Uiso d R 1 . .
    C C17 0.22533(16) 0.6422(3) 0.53071(14) 0.0194(4) Uani d . 1 . .
    H H17A 0.1849 0.6601 0.5809 0.023 Uiso d R 1 . .
    C C18 0.41975(17) 0.6735(3) 0.50303(15) 0.0249(5) Uani d . 1 . .
    H H18A 0.4973 0.6463 0.5313 0.030 Uiso calc R 1 . .
    H H18B 0.4142 0.7870 0.4782 0.030 Uiso calc R 1 . .
    H H18C 0.3893 0.5960 0.4512 0.030 Uiso calc R 1 . .
    C C19 0.74162(19) 0.5929(4) 0.76107(17) 0.0334(5) Uani d . 1 . .
    H H19A 0.8157 0.5596 0.7968 0.040 Uiso calc R 1 . .
    H H19B 0.7430 0.7090 0.7414 0.040 Uiso calc R 1 . .
    H H19C 0.7177 0.5224 0.7049 0.040 Uiso calc R 1 . .
    C C20 0.17040(17) 0.7576(3) 0.44491(13) 0.0224(4) Uani d . 1 . .
    H H20A 0.2059 0.7344 0.3920 0.027 Uiso d R 1 . .
    C C21 0.18378(19) 0.9459(3) 0.46903(16) 0.0287(5) Uani d . 1 . .
    H H21A 0.2621 0.9756 0.4842 0.034 Uiso calc R 1 . .
    H H21B 0.1541 0.9698 0.5237 0.034 Uiso calc R 1 . .
    H H21C 0.1435 1.0109 0.4144 0.034 Uiso calc R 1 . .
    C C22 0.04541(17) 0.7089(3) 0.41068(15) 0.0263(5) Uani d . 1 . .
    H H22A 0.0403 0.5866 0.4047 0.032 Uiso d R 1 . .
    H H22B 0.0085 0.7418 0.4604 0.032 Uiso d R 1 . .
    C C23 -0.01830(19) 0.7862(4) 0.31591(17) 0.0382(6) Uani d . 1 . .
    H H23A -0.0199 0.9083 0.3227 0.046 Uiso d R 1 . .
    H H23B 0.0205 0.7603 0.2663 0.046 Uiso d R 1 . .
    C C24 -0.1376(2) 0.7201(3) 0.28483(15) 0.0300(5) Uani d . 1 . .
    N N1A -0.0432(7) 1.0289(10) 0.9084(5) 0.083(2) Uani d P 0.50 . .
    C C2A -0.0825(14) 1.0781(18) 0.9829(10) 0.080(2) Uani d P 0.50 . .
    H H2Q -0.1006 1.1947 0.9906 0.095 Uiso d PR 0.50 . .
    C C3A -0.0749(6) 0.9642(11) 1.0630(5) 0.0547(16) Uani d P 0.50 . .
    H H3Q -0.1167 0.9897 1.1097 0.066 Uiso d PR 0.50 . .
    N N4A -0.0260(5) 0.8179(8) 1.0700(4) 0.0596(14) Uani d P 0.50 . .
    C C5A 0.0703(14) 0.6025(17) 0.9949(11) 0.080(2) Uani d P 0.50 . .
    H H5Q 0.0778 0.5261 1.0485 0.095 Uiso d PR 0.50 . .
    C C6A 0.1128(8) 0.5634(13) 0.9238(6) 0.076(2) Uani d P 0.50 . .
    H H6Q 0.1481 0.4559 0.9204 0.091 Uiso d PR 0.50 . .
    C C7A 0.1092(5) 0.6676(10) 0.8484(5) 0.0579(17) Uani d P 0.50 . .
    H H7Q 0.1446 0.6350 0.7985 0.070 Uiso d PR 0.50 . .
    C C8A 0.0569(6) 0.8161(11) 0.8407(5) 0.066(2) Uani d P 0.50 . .
    H H8Q 0.0534 0.8864 0.7852 0.079 Uiso d PR 0.50 . .
    C C9A 0.0065(5) 0.8732(9) 0.9145(5) 0.0532(16) Uani d P 0.50 . .
    C C10A 0.0145(4) 0.7716(9) 0.9960(5) 0.0493(14) Uani d P 0.50 . .
loop_
    _atom_site_aniso_label
    _atom_site_aniso_U_11
    _atom_site_aniso_U_22
    _atom_site_aniso_U_33
    _atom_site_aniso_U_12
    _atom_site_aniso_U_13
    _atom_site_aniso_U_23
    O1 0.0475(10) 0.0242(9) 0.0197(7) 0.0043(7) 0.0034(7) 0.0018(6)
    O2 0.0272(7) 0.0232(8) 0.0249(7) 0.0007(7) 0.0030(6) 0.0045(6)
    O3 0.0317(8) 0.0247(8) 0.0242(7) 0.0083(7) 0.0038(6) -0.0033(6)
    O4 0.0346(9) 0.0363(11) 0.0491(10) -0.0068(8) -0.0037(8) 0.0064(8)
    O5 0.0261(8) 0.0365(10) 0.0328(8) 0.0001(7) 0.0049(7) 0.0009(7)
    C1 0.0243(11) 0.0257(11) 0.0270(11) -0.0035(9) -0.0029(9) 0.0000(9)
    C2 0.0296(11) 0.0238(12) 0.0191(10) 0.0010(9) -0.0012(8) -0.0034(8)
    C3 0.0302(11) 0.0268(12) 0.0212(10) 0.0021(9) -0.0011(9) -0.0029(9)
    C4 0.0310(11) 0.0209(11) 0.0228(10) 0.0039(9) 0.0008(8) 0.0010(8)
    C5 0.0204(10) 0.0278(12) 0.0250(11) 0.0053(9) 0.0005(8) -0.0015(9)
    C6 0.0289(11) 0.0261(12) 0.0249(10) 0.0067(10) 0.0049(8) -0.0003(9)
    C7 0.0276(10) 0.0206(11) 0.0212(9) 0.0013(9) 0.0034(8) -0.0016(8)
    C8 0.0239(10) 0.0185(10) 0.0195(9) 0.0008(9) 0.0045(8) -0.0017(8)
    C9 0.0202(9) 0.0204(10) 0.0207(9) -0.0017(8) 0.0025(8) -0.0025(8)
    C10 0.0218(10) 0.0256(12) 0.0217(10) 0.0006(9) 0.0027(8) -0.0006(9)
    C11 0.0248(10) 0.0221(11) 0.0208(9) -0.0031(9) -0.0003(8) 0.0001(8)
    C12 0.0249(10) 0.0175(11) 0.0216(9) -0.0008(9) 0.0015(8) 0.0006(8)
    C13 0.0213(10) 0.0188(11) 0.0171(9) -0.0018(8) 0.0034(8) 0.0004(8)
    C14 0.0216(10) 0.0163(10) 0.0196(9) -0.0027(8) 0.0048(8) 0.0003(8)
    C15 0.0279(10) 0.0219(11) 0.0228(10) -0.0020(9) 0.0049(8) -0.0035(8)
    C16 0.0251(11) 0.0231(11) 0.0246(10) -0.0043(9) 0.0016(8) -0.0019(9)
    C17 0.0187(10) 0.0212(10) 0.0187(9) -0.0023(8) 0.0055(8) -0.0015(8)
    C18 0.0220(10) 0.0289(12) 0.0241(10) -0.0022(9) 0.0063(8) 0.0036(9)
    C19 0.0232(10) 0.0425(14) 0.0339(12) -0.0033(11) 0.0064(9) 0.0007(11)
    C20 0.0222(10) 0.0271(11) 0.0176(9) -0.0004(9) 0.0047(8) 0.0018(8)
    C21 0.0306(12) 0.0275(12) 0.0248(11) 0.0028(10) 0.0012(9) 0.0030(9)
    C22 0.0234(10) 0.0311(12) 0.0228(10) -0.0009(9) 0.0027(8) 0.0034(9)
    C23 0.0294(12) 0.0474(16) 0.0321(11) -0.0058(12) -0.0028(9) 0.0134(11)
    C24 0.0309(12) 0.0353(14) 0.0209(10) -0.0039(10) 0.0015(9) 0.0003(9)
    N1A 0.114(5) 0.067(4) 0.072(4) 0.017(4) 0.033(4) 0.023(3)
    C2A 0.099(4) 0.080(4) 0.053(5) 0.049(5) 0.007(4) 0.002(3)
    C3A 0.052(4) 0.064(5) 0.047(3) 0.006(4) 0.009(3) 0.002(3)
    N4A 0.060(3) 0.062(4) 0.048(3) 0.003(3) -0.001(2) -0.008(3)
    C5A 0.099(4) 0.080(4) 0.053(5) 0.049(5) 0.007(4) 0.002(3)
    C6A 0.073(5) 0.063(6) 0.081(6) 0.021(5) -0.003(5) -0.027(5)
    C7A 0.051(4) 0.055(4) 0.066(4) -0.005(3) 0.012(3) -0.024(4)
    C8A 0.064(4) 0.064(5) 0.071(4) -0.035(4) 0.019(3) -0.007(4)
    C9A 0.046(3) 0.045(4) 0.070(4) -0.012(3) 0.018(3) -0.013(3)
    C10A 0.032(3) 0.050(4) 0.058(3) -0.001(3) -0.004(2) -0.007(3)
_geom_special_details
;
All e.s.d.'s (except the e.s.d. in the dihedral angle between two l.s. planes)
are estimated using the full covariance matrix. The cell e.s.d.'s are taken
into account individually in the estimation of e.s.d.'s in distances, angles
and torsion angles; correlations between e.s.d.'s in cell parameters are only
used when they are defined by crystal symmetry. An approximate (isotropic)
treatment of cell e.s.d.'s is used for estimating e.s.d.'s involving l.s.
planes.
;
loop_
    _geom_bond_atom_site_label_1
    _geom_bond_atom_site_label_2
    _geom_bond_site_symmetry_2
    _geom_bond_distance
    _geom_bond_publ_flag
    O1 C3 . 1.449(3) ?
    O1 H1O . 0.8200 ?
    O2 C7 . 1.438(2) ?
    O2 H2O . 0.8200 ?
    O3 C12 . 1.438(2) ?
    O3 H3O . 0.8200 ?
    O4 C24 . 1.213(3) ?
    O5 C24 . 1.317(3) ?
    O5 H5O . 0.8200 ?
    C1 C2 . 1.523(3) ?
    C1 C10 . 1.545(3) ?
    C1 H1A . 0.9700 ?
    C1 H1B . 0.9700 ?
    C2 C3 . 1.515(3) ?
    C2 H2A . 0.9700 ?
    C2 H2B . 0.9700 ?
    C3 C4 . 1.508(3) ?
    C3 H3A . 0.9800 ?
    C4 C5 . 1.537(3) ?
    C4 H4A . 0.9700 ?
    C4 H4B . 0.9700 ?
    C5 C6 . 1.534(3) ?
    C5 C10 . 1.555(3) ?
    C5 H5A . 0.9800 ?
    C6 C7 . 1.528(3) ?
    C6 H6A . 0.9700 ?
    C6 H6B . 0.9700 ?
    C7 C8 . 1.532(3) ?
    C7 H7A . 0.9800 ?
    C8 C14 . 1.519(3) ?
    C8 C9 . 1.547(3) ?
    C8 H8A . 0.9800 ?
    C9 C11 . 1.541(3) ?
    C9 C10 . 1.564(3) ?
    C9 H9A . 0.9800 ?
    C10 C19 . 1.540(3) ?
    C11 C12 . 1.534(3) ?
    C11 H11A . 0.9700 ?
    C11 H11B . 0.9700 ?
    C12 C13 . 1.552(3) ?
    C12 H12A . 0.9800 ?
    C13 C18 . 1.534(3) ?
    C13 C14 . 1.541(3) ?
    C13 C17 . 1.557(3) ?
    C14 C15 . 1.527(3) ?
    C14 H14A . 0.9800 ?
    C15 C16 . 1.535(3) ?
    C15 H15A . 0.9700 ?
    C15 H15B . 0.9700 ?
    C16 C17 . 1.564(3) ?
    C16 H16A . 0.9700 ?
    C16 H16B . 0.9700 ?
    C17 C20 . 1.539(3) ?
    C17 H17A . 0.9800 ?
    C18 H18A . 0.9600 ?
    C18 H18B . 0.9600 ?
    C18 H18C . 0.9600 ?
    C19 H19A . 0.9600 ?
    C19 H19B . 0.9600 ?
    C19 H19C . 0.9600 ?
    C20 C21 . 1.526(3) ?
    C20 C22 . 1.537(3) ?
    C20 H20A . 0.9800 ?
    C21 H21A . 0.9600 ?
    C21 H21B . 0.9600 ?
    C21 H21C . 0.9600 ?
    C22 C23 . 1.510(3) ?
    C22 H22A . 0.9700 ?
    C22 H22B . 0.9700 ?
    C23 C24 . 1.512(3) ?
    C23 H23A . 0.9700 ?
    C23 H23B . 0.9700 ?
    N1A C2A . 1.332(15) ?
    N1A C9A . 1.366(10) ?
    C2A C3A . 1.440(19) ?
    C2A H2Q . 0.9600 ?
    C3A N4A . 1.294(11) ?
    C3A H3Q . 0.9600 ?
    N4A C10A . 1.329(8) ?
    C5A C6A . 1.292(18) ?
    C5A C10A . 1.503(13) ?
    C5A H5Q . 0.9600 ?
    C6A C7A . 1.346(13) ?
    C6A H6Q . 0.9600 ?
    C7A C8A . 1.327(11) ?
    C7A H7Q . 0.9600 ?
    C8A C9A . 1.424(10) ?
    C8A H8Q . 0.9600 ?
    C9A C10A . 1.397(10) ?
loop_
    _geom_angle_atom_site_label_1
    _geom_angle_atom_site_label_2
    _geom_angle_atom_site_label_3
    _geom_angle_site_symmetry_1
    _geom_angle_site_symmetry_3
    _geom_angle
    _geom_angle_publ_flag
    C3 O1 H1O . . 109.5 ?
    C7 O2 H2O . . 109.5 ?
    C12 O3 H3O . . 109.5 ?
    C24 O5 H5O . . 109.5 ?
    C2 C1 C10 . . 114.76(18) ?
    C2 C1 H1A . . 108.6 ?
    C10 C1 H1A . . 108.5 ?
    C2 C1 H1B . . 108.5 ?
    C10 C1 H1B . . 108.7 ?
    H1A C1 H1B . . 107.5 ?
    C3 C2 C1 . . 110.47(18) ?
    C3 C2 H2A . . 109.5 ?
    C1 C2 H2A . . 109.5 ?
    C3 C2 H2B . . 109.6 ?
    C1 C2 H2B . . 109.6 ?
    H2A C2 H2B . . 108.1 ?
    O1 C3 C4 . . 108.80(18) ?
    O1 C3 C2 . . 109.21(18) ?
    C4 C3 C2 . . 109.87(16) ?
    O1 C3 H3A . . 109.6 ?
    C4 C3 H3A . . 109.6 ?
    C2 C3 H3A . . 109.7 ?
    C3 C4 C5 . . 113.84(18) ?
    C3 C4 H4A . . 108.8 ?
    C5 C4 H4A . . 108.8 ?
    C3 C4 H4B . . 108.8 ?
    C5 C4 H4B . . 108.8 ?
    H4A C4 H4B . . 107.7 ?
    C6 C5 C4 . . 109.95(18) ?
    C6 C5 C10 . . 112.59(17) ?
    C4 C5 C10 . . 113.20(17) ?
    C6 C5 H5A . . 106.8 ?
    C4 C5 H5A . . 107.0 ?
    C10 C5 H5A . . 106.9 ?
    C7 C6 C5 . . 114.47(18) ?
    C7 C6 H6A . . 108.6 ?
    C5 C6 H6A . . 108.7 ?
    C7 C6 H6B . . 108.7 ?
    C5 C6 H6B . . 108.7 ?
    H6A C6 H6B . . 107.6 ?
    O2 C7 C6 . . 112.56(16) ?
    O2 C7 C8 . . 107.32(16) ?
    C6 C7 C8 . . 111.10(18) ?
    O2 C7 H7A . . 108.6 ?
    C6 C7 H7A . . 108.6 ?
    C8 C7 H7A . . 108.6 ?
    C14 C8 C7 . . 111.34(17) ?
    C14 C8 C9 . . 109.29(16) ?
    C7 C8 C9 . . 112.75(16) ?
    C14 C8 H8A . . 107.8 ?
    C7 C8 H8A . . 107.7 ?
    C9 C8 H8A . . 107.7 ?
    C11 C9 C8 . . 109.61(16) ?
    C11 C9 C10 . . 113.74(17) ?
    C8 C9 C10 . . 111.89(16) ?
    C11 C9 H9A . . 107.1 ?
    C8 C9 H9A . . 107.1 ?
    C10 C9 H9A . . 107.0 ?
    C19 C10 C1 . . 106.71(18) ?
    C19 C10 C5 . . 109.08(19) ?
    C1 C10 C5 . . 107.73(16) ?
    C19 C10 C9 . . 111.32(17) ?
    C1 C10 C9 . . 112.12(18) ?
    C5 C10 C9 . . 109.75(17) ?
    C12 C11 C9 . . 114.72(17) ?
    C12 C11 H11A . . 108.5 ?
    C9 C11 H11A . . 108.6 ?
    C12 C11 H11B . . 108.7 ?
    C9 C11 H11B . . 108.5 ?
    H11A C11 H11B . . 107.6 ?
    O3 C12 C11 . . 107.76(15) ?
    O3 C12 C13 . . 111.10(16) ?
    C11 C12 C13 . . 110.99(17) ?
    O3 C12 H12A . . 109.0 ?
    C11 C12 H12A . . 109.0 ?
    C13 C12 H12A . . 108.9 ?
    C18 C13 C14 . . 112.59(17) ?
    C18 C13 C12 . . 109.39(16) ?
    C14 C13 C12 . . 106.79(15) ?
    C18 C13 C17 . . 109.80(15) ?
    C14 C13 C17 . . 99.98(16) ?
    C12 C13 C17 . . 118.02(17) ?
    C8 C14 C15 . . 117.58(17) ?
    C8 C14 C13 . . 115.05(17) ?
    C15 C14 C13 . . 104.49(15) ?
    C8 C14 H14A . . 106.4 ?
    C15 C14 H14A . . 106.3 ?
    C13 C14 H14A . . 106.3 ?
    C14 C15 C16 . . 103.41(17) ?
    C14 C15 H15A . . 111.0 ?
    C16 C15 H15A . . 111.2 ?
    C14 C15 H15B . . 111.0 ?
    C16 C15 H15B . . 111.1 ?
    H15A C15 H15B . . 109.1 ?
    C15 C16 C17 . . 107.41(17) ?
    C15 C16 H16A . . 110.2 ?
    C17 C16 H16A . . 110.2 ?
    C15 C16 H16B . . 110.2 ?
    C17 C16 H16B . . 110.2 ?
    H16A C16 H16B . . 108.5 ?
    C20 C17 C13 . . 119.94(16) ?
    C20 C17 C16 . . 111.41(16) ?
    C13 C17 C16 . . 103.25(16) ?
    C20 C17 H17A . . 107.2 ?
    C13 C17 H17A . . 107.2 ?
    C16 C17 H17A . . 107.2 ?
    C13 C18 H18A . . 109.5 ?
    C13 C18 H18B . . 109.5 ?
    H18A C18 H18B . . 109.5 ?
    C13 C18 H18C . . 109.5 ?
    H18A C18 H18C . . 109.5 ?
    H18B C18 H18C . . 109.5 ?
    C10 C19 H19A . . 109.5 ?
    C10 C19 H19B . . 109.5 ?
    H19A C19 H19B . . 109.5 ?
    C10 C19 H19C . . 109.5 ?
    H19A C19 H19C . . 109.5 ?
    H19B C19 H19C . . 109.5 ?
    C21 C20 C22 . . 110.95(19) ?
    C21 C20 C17 . . 113.38(16) ?
    C22 C20 C17 . . 107.83(17) ?
    C21 C20 H20A . . 108.2 ?
    C22 C20 H20A . . 108.1 ?
    C17 C20 H20A . . 108.2 ?
    C20 C21 H21A . . 109.5 ?
    C20 C21 H21B . . 109.5 ?
    H21A C21 H21B . . 109.5 ?
    C20 C21 H21C . . 109.5 ?
    H21A C21 H21C . . 109.5 ?
    H21B C21 H21C . . 109.5 ?
    C23 C22 C20 . . 115.66(19) ?
    C23 C22 H22A . . 108.4 ?
    C20 C22 H22A . . 108.4 ?
    C23 C22 H22B . . 108.4 ?
    C20 C22 H22B . . 108.3 ?
    H22A C22 H22B . . 107.4 ?
    C22 C23 C24 . . 111.6(2) ?
    C22 C23 H23A . . 109.3 ?
    C24 C23 H23A . . 109.3 ?
    C22 C23 H23B . . 109.3 ?
    C24 C23 H23B . . 109.3 ?
    H23A C23 H23B . . 108.0 ?
    O4 C24 O5 . . 123.7(2) ?
    O4 C24 C23 . . 123.4(2) ?
    O5 C24 C23 . . 112.9(2) ?
    C2A N1A C9A . . 117.3(9) ?
    N1A C2A C3A . . 119.3(10) ?
    N1A C2A H2Q . . 120.8 ?
    C3A C2A H2Q . . 118.6 ?
    N4A C3A C2A . . 123.7(8) ?
    N4A C3A H3Q . . 116.9 ?
    C2A C3A H3Q . . 118.9 ?
    C3A N4A C10A . . 116.4(6) ?
    C6A C5A C10A . . 119.7(10) ?
    C6A C5A H5Q . . 120.0 ?
    C10A C5A H5Q . . 120.2 ?
    C5A C6A C7A . . 123.0(8) ?
    C5A C6A H6Q . . 121.9 ?
    C7A C6A H6Q . . 115.1 ?
    C8A C7A C6A . . 121.6(7) ?
    C8A C7A H7Q . . 118.4 ?
    C6A C7A H7Q . . 120.0 ?
    C7A C8A C9A . . 120.6(7) ?
    C7A C8A H8Q . . 120.0 ?
    C9A C8A H8Q . . 119.4 ?
    N1A C9A C10A . . 120.4(6) ?
    N1A C9A C8A . . 120.6(7) ?
    C10A C9A C8A . . 118.9(7) ?
    N4A C10A C9A . . 122.9(6) ?
    N4A C10A C5A . . 121.1(8) ?
    C9A C10A C5A . . 116.0(8) ?
loop_
    _geom_torsion_atom_site_label_1
    _geom_torsion_atom_site_label_2
    _geom_torsion_atom_site_label_3
    _geom_torsion_atom_site_label_4
    _geom_torsion_site_symmetry_1
    _geom_torsion_site_symmetry_2
    _geom_torsion_site_symmetry_3
    _geom_torsion_site_symmetry_4
    _geom_torsion
    _geom_torsion_publ_flag
    C10 C1 C2 C3 . . . . 58.4(2) ?
    C1 C2 C3 O1 . . . . -175.59(17) ?
    C1 C2 C3 C4 . . . . -56.3(2) ?
    O1 C3 C4 C5 . . . . 174.60(17) ?
    C2 C3 C4 C5 . . . . 55.1(2) ?
    C3 C4 C5 C6 . . . . -179.90(18) ?
    C3 C4 C5 C10 . . . . -53.0(2) ?
    C4 C5 C6 C7 . . . . 75.1(2) ?
    C10 C5 C6 C7 . . . . -52.1(2) ?
    C5 C6 C7 O2 . . . . -69.4(2) ?
    C5 C6 C7 C8 . . . . 51.0(2) ?
    O2 C7 C8 C14 . . . . -52.2(2) ?
    C6 C7 C8 C14 . . . . -175.64(16) ?
    O2 C7 C8 C9 . . . . 71.1(2) ?
    C6 C7 C8 C9 . . . . -52.4(2) ?
    C14 C8 C9 C11 . . . . -53.0(2) ?
    C7 C8 C9 C11 . . . . -177.41(17) ?
    C14 C8 C9 C10 . . . . 179.85(17) ?
    C7 C8 C9 C10 . . . . 55.4(2) ?
    C2 C1 C10 C19 . . . . -170.19(19) ?
    C2 C1 C10 C5 . . . . -53.2(2) ?
    C2 C1 C10 C9 . . . . 67.7(2) ?
    C6 C5 C10 C19 . . . . -69.9(2) ?
    C4 C5 C10 C19 . . . . 164.58(17) ?
    C6 C5 C10 C1 . . . . 174.60(17) ?
    C4 C5 C10 C1 . . . . 49.1(2) ?
    C6 C5 C10 C9 . . . . 52.3(2) ?
    C4 C5 C10 C9 . . . . -73.2(2) ?
    C11 C9 C10 C19 . . . . -58.2(2) ?
    C8 C9 C10 C19 . . . . 66.7(2) ?
    C11 C9 C10 C1 . . . . 61.3(2) ?
    C8 C9 C10 C1 . . . . -173.85(16) ?
    C11 C9 C10 C5 . . . . -179.05(16) ?
    C8 C9 C10 C5 . . . . -54.2(2) ?
    C8 C9 C11 C12 . . . . 53.5(2) ?
    C10 C9 C11 C12 . . . . 179.60(16) ?
    C9 C11 C12 O3 . . . . 66.7(2) ?
    C9 C11 C12 C13 . . . . -55.2(2) ?
    O3 C12 C13 C18 . . . . 172.15(16) ?
    C11 C12 C13 C18 . . . . -68.0(2) ?
    O3 C12 C13 C14 . . . . -65.74(19) ?
    C11 C12 C13 C14 . . . . 54.1(2) ?
    O3 C12 C13 C17 . . . . 45.7(2) ?
    C11 C12 C13 C17 . . . . 165.59(16) ?
    C7 C8 C14 C15 . . . . -51.3(2) ?
    C9 C8 C14 C15 . . . . -176.48(16) ?
    C7 C8 C14 C13 . . . . -175.02(16) ?
    C9 C8 C14 C13 . . . . 59.8(2) ?
    C18 C13 C14 C8 . . . . 60.7(2) ?
    C12 C13 C14 C8 . . . . -59.4(2) ?
    C17 C13 C14 C8 . . . . 177.19(16) ?
    C18 C13 C14 C15 . . . . -69.7(2) ?
    C12 C13 C14 C15 . . . . 170.20(16) ?
    C17 C13 C14 C15 . . . . 46.75(18) ?
    C8 C14 C15 C16 . . . . -164.70(17) ?
    C13 C14 C15 C16 . . . . -35.8(2) ?
    C14 C15 C16 C17 . . . . 10.5(2) ?
    C18 C13 C17 C20 . . . . -44.7(2) ?
    C14 C13 C17 C20 . . . . -163.28(17) ?
    C12 C13 C17 C20 . . . . 81.5(2) ?
    C18 C13 C17 C16 . . . . 79.92(19) ?
    C14 C13 C17 C16 . . . . -38.63(17) ?
    C12 C13 C17 C16 . . . . -153.84(17) ?
    C15 C16 C17 C20 . . . . 147.96(16) ?
    C15 C16 C17 C13 . . . . 17.9(2) ?
    C13 C17 C20 C21 . . . . -57.8(2) ?
    C16 C17 C20 C21 . . . . -178.47(17) ?
    C13 C17 C20 C22 . . . . 178.95(18) ?
    C16 C17 C20 C22 . . . . 58.3(2) ?
    C21 C20 C22 C23 . . . . 65.8(3) ?
    C17 C20 C22 C23 . . . . -169.5(2) ?
    C20 C22 C23 C24 . . . . 175.6(2) ?
    C22 C23 C24 O4 . . . . -31.5(4) ?
    C22 C23 C24 O5 . . . . 147.5(2) ?
    C9A N1A C2A C3A . . . . -2.5(18) ?
    N1A C2A C3A N4A . . . . 4.0(18) ?
    C2A C3A N4A C10A . . . . -2.8(12) ?
    C10A C5A C6A C7A . . . . 0(2) ?
    C5A C6A C7A C8A . . . . -2.9(16) ?
    C6A C7A C8A C9A . . . . 2.5(10) ?
    C2A N1A C9A C10A . . . . 0.2(13) ?
    C2A N1A C9A C8A . . . . -175.9(10) ?
    C7A C8A C9A N1A . . . . 177.3(7) ?
    C7A C8A C9A C10A . . . . 1.1(9) ?
    C3A N4A C10A C9A . . . . 0.3(9) ?
    C3A N4A C10A C5A . . . . -178.4(10) ?
    N1A C9A C10A N4A . . . . 1.0(10) ?
    C8A C9A C10A N4A . . . . 177.2(6) ?
    N1A C9A C10A C5A . . . . 179.8(10) ?
    C8A C9A C10A C5A . . . . -4.0(11) ?
    C6A C5A C10A N4A . . . . -177.4(11) ?
    C6A C5A C10A C9A . . . . 3.8(18) ?
loop_
    _geom_hbond_atom_site_label_D
    _geom_hbond_atom_site_label_H
    _geom_hbond_atom_site_label_A
    _geom_hbond_site_symmetry_A
    _geom_hbond_distance_DH
    _geom_hbond_distance_HA
    _geom_hbond_distance_DA
    _geom_hbond_angle_DHA
    O1 H1O O3 2_647 0.82 2.03 2.815(2) 161
    O2 H2O O1 2_647 0.82 1.86 2.648(2) 160
    O3 H3O O4 2_556 0.82 2.03 2.834(2) 167
    O5 H5O O2 2_556 0.82 1.85 2.656(2) 170
