# Supplementary material for: Cholic acid–quinoxaline (2/1)
Source: Acta Crystallogr Sect E Struct Rep Online. 2008 May 21;64(Pt 6):o1138. doi: 10.1107/S1600536808015067 (PMC2961426; doi:10.1107/S1600536808015067)
Supplement: Supplementary file 2 [file e-64-o1138-Isup2.hkl]

# 
# h,k,l, Fc-squared, Fo-squared, sigma(Fo-squared) and status flag 
# 
data_I
_shelx_title ' b13x in P2(1)' 
_shelx_refln_list_code          4 
_shelx_F_calc_maximum       91.27 
_exptl_crystal_F_000       516.00 
_reflns_d_resolution_high  0.8002 
 
loop_ 
 _symmetry_equiv_pos_as_xyz 
 'x, y, z' 
 '-x, y+1/2, -z' 
 
_cell_length_a    12.2799 
_cell_length_b     7.8968 
_cell_length_c    14.2831 
_cell_angle_alpha  90.000 
_cell_angle_beta  104.653 
_cell_angle_gamma  90.000 
 
_shelx_F_squared_multiplier     1.000 
 
loop_ 
 _refln_index_h 
 _refln_index_k 
 _refln_index_l 
 _refln_F_squared_calc 
 _refln_F_squared_meas 
 _refln_F_squared_sigma 
 _refln_observed_status 
   3   0   0     1273.65     1515.46      4.21 o 
   4   0   0      388.23      365.83      1.97 o 
   5   0   0      861.99      931.68      3.45 o 
   6   0   0     1678.89     1987.19     13.77 o 
   7   0   0      496.55      581.85      5.74 o 
   8   0   0        2.55        6.58      1.20 o 
   9   0   0        2.35        0.63      1.12 o 
  10   0   0       25.00       25.71      2.03 o 
  11   0   0      101.01       89.04      2.72 o 
  12   0   0       33.87       28.05      2.85 o 
  13   0   0        5.80        7.22      3.37 o 
  14   0   0        3.96        0.95     23.00 o 
   2   1   0     2444.36     2367.11      8.80 o 
   3   1   0      949.15     1015.41      4.30 o 
   4   1   0      578.94      572.39      2.00 o 
   5   1   0      837.55      878.81      2.66 o 
   6   1   0      947.21     1059.82      3.49 o 
   7   1   0      142.74      153.60      1.07 o 
   8   1   0      141.45      130.95      2.08 o 
   9   1   0       22.50       23.93      1.15 o 
  10   1   0       92.05       93.48      1.59 o 
  11   1   0      109.48      103.46      1.74 o 
  12   1   0        8.31        4.44      2.05 o 
  13   1   0      135.28      145.42      3.01 o 
  14   1   0       15.33       15.20      3.15 o 
   0   2   0     2619.00     2586.16      6.87 o 
   1   2   0      211.58      208.07      1.42 o 
   2   2   0      610.12      650.82      2.78 o 
   3   2   0      716.37      747.06      4.54 o 
   4   2   0      356.87      341.30      2.70 o 
   5   2   0      125.62      122.05      1.40 o 
   6   2   0      309.94      323.73      1.88 o 
   7   2   0      133.97      131.98      1.27 o 
   8   2   0       25.91       26.71      1.20 o 
   9   2   0        4.50        3.70      1.38 o 
  10   2   0      405.14      385.41      2.84 o 
  11   2   0      114.76      105.28      3.25 o 
  12   2   0        6.19        7.88      2.11 o 
  13   2   0       11.60        8.96      2.87 o 
  14   2   0       14.18       13.77      3.25 o 
   1   3   0      242.99      291.91      3.70 o 
   2   3   0       99.01      113.32      1.06 o 
   3   3   0      199.38      163.32      1.20 o 
   4   3   0      355.64      324.09      3.27 o 
   5   3   0      213.28      197.62      2.27 o 
   6   3   0       99.99      102.73      1.87 o 
   7   3   0      103.80       99.85      1.51 o 
   8   3   0        8.26        6.39      1.19 o 
   9   3   0       82.74       81.59      2.07 o 
  10   3   0      293.51      296.93      8.19 o 
  11   3   0       46.15       46.55      2.22 o 
  12   3   0       46.73       46.32      2.25 o 
  13   3   0       13.60       14.52      2.59 o 
  14   3   0       34.65       36.84      4.55 o 
   0   4   0      799.84      779.16      3.42 o 
   1   4   0      140.96      132.96      1.43 o 
   2   4   0      546.48      540.14      2.32 o 
   3   4   0       64.89       66.89      1.06 o 
   4   4   0      130.40      117.99      4.63 o 
   5   4   0       53.92       54.38      1.46 o 
   6   4   0       96.85       89.38      2.34 o 
   7   4   0       41.15       37.53      2.02 o 
   8   4   0       13.98       13.43      2.03 o 
   9   4   0      143.75      145.33      3.00 o 
  10   4   0       24.22       24.68      3.30 o 
  11   4   0        4.23        7.39      3.45 o 
  12   4   0       41.65       40.06      3.62 o 
  13   4   0       35.47       36.73      4.08 o 
   1   5   0       86.87       80.48      1.32 o 
   2   5   0      145.17      149.43      2.63 o 
   3   5   0       39.33       34.31      1.01 o 
   4   5   0       67.16       63.91      1.42 o 
   5   5   0       99.76      104.15      1.99 o 
   6   5   0       44.95       44.61      1.76 o 
   7   5   0       63.18       58.31      5.46 o 
   8   5   0       26.14       21.39      2.77 o 
   9   5   0       74.20       67.41      3.58 o 
  10   5   0       66.93       57.73      3.21 o 
  11   5   0       32.50       33.42      5.75 o 
  12   5   0       48.06       48.77      5.29 o 
   0   6   0      229.84      208.55      2.41 o 
   1   6   0      164.05      150.95      1.88 o 
   2   6   0      108.61      109.65      1.54 o 
   3   6   0      608.73      625.18      3.72 o 
   4   6   0      267.45      256.11      2.61 o 
   5   6   0       67.19       69.22      1.78 o 
   6   6   0       64.11       58.70      2.02 o 
   7   6   0      132.89      135.63      2.86 o 
   8   6   0       15.70       13.05      3.17 o 
   9   6   0       47.11       50.56      3.48 o 
  10   6   0       80.89       76.22      3.75 o 
  11   6   0       19.93       24.37      3.86 o 
   1   7   0      312.73      287.98      2.53 o 
   2   7   0        8.16        6.92      2.26 o 
   3   7   0      103.62       97.45      2.29 o 
   4   7   0       28.37       24.32      2.31 o 
   5   7   0      248.99      231.86      4.25 o 
   6   7   0      137.83      144.42      3.62 o 
   7   7   0       20.76       21.08      3.71 o 
   8   7   0       49.47       41.88      3.66 o 
   9   7   0        7.29        3.97      4.14 o 
  10   7   0       16.46       15.80      4.54 o 
   0   8   0        4.70        5.83      4.34 o 
   1   8   0       80.10       85.92      2.18 o 
   2   8   0       42.13       45.04      2.63 o 
   3   8   0       32.81       37.90      3.16 o 
   4   8   0       13.81       15.68      3.60 o 
   5   8   0       14.52       10.04      3.79 o 
   6   8   0        8.76        8.01      3.85 o 
   7   8   0        4.13        4.83      4.09 o 
   8   8   0       40.38       38.30      4.52 o 
   1   9   0       96.70      105.92      5.36 o 
   2   9   0       23.39       23.91      3.36 o 
   3   9   0        8.67        6.00      3.42 o 
   4   9   0       20.07       22.41      4.23 o 
   5   9   0        6.82        4.70      4.57 o 
   6   9   0       10.78       10.88      4.73 o 
 -15   0   1        0.82       -1.45      2.85 o 
 -14   0   1       26.33       28.36      3.64 o 
 -13   0   1       29.37       29.94      3.31 o 
 -12   0   1        0.27        0.94      2.70 o 
 -11   0   1       27.70       24.99      2.38 o 
 -10   0   1      330.42      339.79      3.16 o 
  -9   0   1      527.47      558.62      3.71 o 
  -8   0   1       71.60       65.83      1.42 o 
  -7   0   1       60.51       67.07      1.30 o 
  -6   0   1      625.14      610.42      3.05 o 
  -5   0   1       39.02       33.96      0.86 o 
  -4   0   1        9.00        6.91      0.59 o 
  -3   0   1     1332.40     1349.74      3.83 o 
   3   0   1     7821.23     8456.14     46.35 o 
   4   0   1     1571.69     1449.80      9.68 o 
   5   0   1     1336.07     1442.93      4.37 o 
   6   0   1        1.95        0.82      1.07 o 
   7   0   1       32.57       42.19      1.19 o 
   8   0   1      420.15      380.40      2.96 o 
   9   0   1       35.47       36.62      1.50 o 
  10   0   1      181.69      164.12      4.53 o 
  11   0   1       45.45       41.87      2.98 o 
  12   0   1        0.45       -0.36      0.87 o 
  13   0   1        6.38        6.91      3.41 o 
  14   0   1       20.59       24.70      5.25 o 
 -14   1   1       34.76       39.44      3.13 o 
 -13   1   1       37.18       41.90      2.36 o 
 -12   1   1        1.81        2.07      2.01 o 
 -11   1   1       64.63       52.18      1.53 o 
 -10   1   1       86.16       91.03      1.72 o 
  -9   1   1       34.09       25.15      1.11 o 
  -8   1   1      289.61      285.76      1.64 o 
  -7   1   1      300.68      331.36      4.90 o 
  -6   1   1      375.06      440.60      1.43 o 
  -5   1   1     1171.82     1238.06      3.45 o 
  -4   1   1      704.50      685.68      1.92 o 
  -3   1   1      322.63      335.29      1.19 o 
  -2   1   1     5091.30     4823.38      4.70 o 
   2   1   1     8221.41     8597.47     59.72 o 
   3   1   1      421.44      416.61      2.16 o 
   4   1   1      518.24      519.37      3.46 o 
   5   1   1     1240.27     1385.26      3.06 o 
   6   1   1      558.56      639.76      2.83 o 
   7   1   1      324.85      345.36      1.57 o 
   8   1   1       17.72       17.62      0.88 o 
   9   1   1      122.07      118.13      1.61 o 
  10   1   1       79.46       84.49      1.94 o 
  11   1   1       26.27       21.84      1.82 o 
  12   1   1       25.84       20.55      2.42 o 
  13   1   1       27.30       30.42      2.87 o 
  14   1   1       54.03       65.30      3.27 o 
 -14   2   1       38.68       41.06      6.06 o 
 -13   2   1       20.17       21.92      2.72 o 
 -12   2   1      158.15      153.02      2.44 o 
 -11   2   1      166.32      155.65      2.06 o 
 -10   2   1      224.71      229.63      6.52 o 
  -9   2   1       67.61       67.75      1.45 o 
  -8   2   1       65.47       65.43      1.70 o 
  -7   2   1       37.51       39.70      0.82 o 
  -6   2   1      357.97      327.45      2.78 o 
  -5   2   1       40.35       41.30      0.96 o 
  -4   2   1      118.69       98.44      1.40 o 
  -3   2   1      197.54      194.17      1.46 o 
  -2   2   1     1793.61     1773.76      8.88 o 
  -1   2   1      824.50      744.88      3.67 o 
   0   2   1      377.54      351.11      2.19 o 
   1   2   1      519.79      526.12      2.70 o 
   2   2   1      236.48      214.17      2.11 o 
   3   2   1      201.42      184.15      2.02 o 
   4   2   1      501.07      545.08      3.98 o 
   5   2   1     1499.19     1516.93      3.36 o 
   6   2   1        7.58        4.56      0.73 o 
   7   2   1       30.51       33.40      0.85 o 
   8   2   1       21.97       20.66      1.19 o 
   9   2   1       22.70       21.99      1.29 o 
  10   2   1      429.16      398.02      3.40 o 
  11   2   1        6.52        6.87      1.91 o 
  12   2   1       16.48       18.80      2.94 o 
  13   2   1        8.75        8.70      2.94 o 
  14   2   1        2.61        4.26      3.63 o 
 -14   3   1       18.67       22.25      4.29 o 
 -13   3   1       20.61       18.80      3.05 o 
 -12   3   1       55.42       51.75      2.46 o 
 -11   3   1       49.13       44.34      2.20 o 
 -10   3   1       56.01       51.57      1.64 o 
  -9   3   1       47.36       46.12      1.46 o 
  -8   3   1      147.92      142.65      1.92 o 
  -7   3   1      146.11      145.82      2.19 o 
  -6   3   1      157.15      164.67      2.44 o 
  -5   3   1      174.21      166.19      2.10 o 
  -4   3   1       27.91       23.82      0.82 o 
  -3   3   1      245.78      219.68      1.66 o 
  -2   3   1      219.56      218.09      3.41 o 
  -1   3   1      524.91      550.25      2.12 o 
   0   3   1      622.05      607.57      2.18 o 
   1   3   1     1373.37     1459.68      7.48 o 
   2   3   1      291.32      304.30      1.92 o 
   3   3   1       70.57       64.68      1.73 o 
   4   3   1      297.14      278.87      2.45 o 
   5   3   1      399.01      409.28      3.81 o 
   6   3   1      155.76      148.39      1.65 o 
   7   3   1       81.45       78.00      2.35 o 
   8   3   1       22.01       20.39      1.69 o 
   9   3   1      218.65      215.81      4.89 o 
  10   3   1      102.91       98.81      2.41 o 
  11   3   1       16.11       14.04      2.18 o 
  12   3   1        5.49        0.75      1.73 o 
  13   3   1       30.62       31.42      3.61 o 
 -13   4   1       64.09       71.51      4.31 o 
 -12   4   1       10.47       10.36      3.64 o 
 -11   4   1       18.67       17.07      3.45 o 
 -10   4   1      126.78      133.96      5.98 o 
  -9   4   1      336.90      316.55      3.61 o 
  -8   4   1      199.21      192.45      2.83 o 
  -7   4   1      347.54      349.32      3.40 o 
  -6   4   1      117.01      127.55      2.76 o 
  -5   4   1      196.78      200.01      1.97 o 
  -4   4   1       43.12       36.92      0.79 o 
  -3   4   1       33.30       41.50      1.18 o 
  -2   4   1      204.79      211.23      1.95 o 
  -1   4   1      226.97      266.62      3.29 o 
   0   4   1      294.02      301.46      1.87 o 
   1   4   1      822.27      743.22      4.86 o 
   2   4   1      618.78      629.55      2.85 o 
   3   4   1      756.14      794.98      3.23 o 
   4   4   1      168.95      167.84      2.34 o 
   5   4   1       57.74       59.46      1.58 o 
   6   4   1      218.27      226.93      3.40 o 
   7   4   1       23.19       20.90      2.22 o 
   8   4   1       32.77       32.90      2.31 o 
   9   4   1      137.94      130.24      3.64 o 
  10   4   1       33.04       28.96      4.88 o 
  11   4   1       72.48       77.52      5.29 o 
  12   4   1       20.20       19.69      6.04 o 
  13   4   1       55.96       53.14      4.28 o 
 -12   5   1       29.63       27.38      6.20 o 
 -11   5   1       52.95       46.79      5.09 o 
 -10   5   1       80.91       83.03      3.01 o 
  -9   5   1      113.77      111.41      3.10 o 
  -8   5   1       85.76       77.72      2.66 o 
  -7   5   1      150.10      154.32      3.29 o 
  -6   5   1       13.83       17.45      1.60 o 
  -5   5   1       98.93       91.82      1.86 o 
  -4   5   1        6.84        6.60      1.24 o 
  -3   5   1      297.54      298.93      2.24 o 
  -2   5   1      249.74      240.39      2.65 o 
  -1   5   1       44.16       52.46      1.11 o 
   0   5   1      454.69      453.31      2.30 o 
   1   5   1      303.81      295.01      2.07 o 
   2   5   1      124.44      106.96      1.34 o 
   3   5   1        7.95        9.99      1.30 o 
   4   5   1      134.83      125.78      1.85 o 
   5   5   1      155.22      150.17      2.05 o 
   6   5   1      182.43      163.83      2.55 o 
   7   5   1       23.58       25.37      2.92 o 
   8   5   1       18.30       21.70      3.06 o 
   9   5   1        3.66        3.60      3.16 o 
  10   5   1       15.09       13.92      3.46 o 
  11   5   1       33.15       36.61      5.54 o 
  12   5   1        9.49        9.43      6.33 o 
 -11   6   1        7.57        6.45      6.16 o 
 -10   6   1      108.66      116.17      3.70 o 
  -9   6   1      134.57      142.86      3.70 o 
  -8   6   1      177.13      183.20      3.85 o 
  -7   6   1       60.15       56.37      3.56 o 
  -6   6   1      238.95      227.75      3.14 o 
  -5   6   1       85.59       80.93      1.72 o 
  -4   6   1       71.43       65.63      1.60 o 
  -3   6   1       77.71       72.65      1.83 o 
  -2   6   1      643.08      619.82      5.48 o 
  -1   6   1       93.73       85.28      1.92 o 
   0   6   1      358.23      347.34      3.90 o 
   1   6   1      841.39      832.80      5.00 o 
   2   6   1      226.18      235.31      2.45 o 
   3   6   1       78.72       77.21      1.73 o 
   4   6   1      138.71      130.77      2.09 o 
   5   6   1       48.85       43.40      1.89 o 
   6   6   1      122.86      129.10      2.22 o 
   7   6   1      103.00      101.88      2.60 o 
   8   6   1      142.43      151.89      3.70 o 
   9   6   1       46.60       44.55      3.60 o 
  10   6   1        3.61        2.05      2.97 o 
  11   6   1       43.32       42.48      6.08 o 
 -10   7   1        0.81        0.71      4.25 o 
  -9   7   1        6.27        8.31      3.71 o 
  -8   7   1       15.43       12.15      3.69 o 
  -7   7   1       17.35       16.11      3.65 o 
  -6   7   1       15.00       12.55      3.31 o 
  -5   7   1      140.96      139.03      3.66 o 
  -4   7   1      419.79      442.67      7.12 o 
  -3   7   1       82.51       90.32      2.90 o 
  -2   7   1       35.53       33.45      1.83 o 
  -1   7   1      133.12      134.46      2.07 o 
   0   7   1       31.61       31.59      1.76 o 
   1   7   1      262.61      262.62      2.81 o 
   2   7   1      412.21      412.07      4.01 o 
   3   7   1      258.31      244.48      2.77 o 
   4   7   1      235.28      221.89      3.61 o 
   5   7   1       34.57       31.51      2.22 o 
   6   7   1       41.22       36.66      2.69 o 
   7   7   1       67.42       66.88      3.07 o 
   8   7   1       29.25       25.43      3.38 o 
   9   7   1       23.54       24.58      3.64 o 
  10   7   1        3.85        2.91      3.39 o 
  -8   8   1        8.36       13.16      4.25 o 
  -7   8   1        7.26        6.31      4.05 o 
  -6   8   1       22.72       21.56      3.83 o 
  -5   8   1       60.87       56.98      3.65 o 
  -4   8   1       13.76       11.96      3.39 o 
  -3   8   1        0.40       -0.73      2.05 o 
  -2   8   1       60.91       60.26      2.51 o 
  -1   8   1       10.57       12.26      3.04 o 
   0   8   1       30.69       30.46      2.14 o 
   1   8   1       54.84       51.95      2.21 o 
   2   8   1       38.33       44.48      2.24 o 
   3   8   1        3.69        1.51      1.41 o 
   4   8   1       18.19       13.04      3.54 o 
   5   8   1      107.86      108.03      8.03 o 
   6   8   1       20.46       21.49      3.95 o 
   7   8   1        8.82       10.97      4.33 o 
   8   8   1        1.06        1.29      5.11 o 
  -6   9   1        1.81        2.39      4.72 o 
  -5   9   1        1.41        1.45      4.94 o 
  -4   9   1       55.81       61.90      3.24 o 
  -3   9   1        1.41       -0.13      0.53 o 
  -2   9   1       67.65       78.36      4.25 o 
  -1   9   1      167.40      169.86      3.85 o 
   0   9   1      108.01      110.40      3.85 o 
   1   9   1       35.97       45.01      6.20 o 
   2   9   1       98.43      103.84      4.22 o 
   3   9   1      125.68      134.23      3.42 o 
   4   9   1       13.42        7.72      4.15 o 
   5   9   1       10.39       10.59      4.82 o 
 -15   0   2       36.72       39.05      7.12 o 
 -14   0   2       63.85       57.93      3.64 o 
 -13   0   2        7.62        4.88      3.03 o 
 -12   0   2       74.62       78.29      2.67 o 
 -11   0   2       68.83       58.24      2.30 o 
 -10   0   2        5.79        4.73      1.66 o 
  -9   0   2      214.05      215.93      3.86 o 
  -8   0   2      412.83      456.08      3.29 o 
  -7   0   2        0.21        1.58      0.99 o 
  -6   0   2      131.24      142.92      1.58 o 
  -5   0   2       93.86      116.35      2.52 o 
  -4   0   2        4.18        3.02      1.08 o 
  -3   0   2      563.67      597.04      3.76 o 
   2   0   2     1331.59     1235.80      6.33 o 
   3   0   2     3435.17     3424.24      8.87 o 
   4   0   2     3414.02     3552.42     37.83 o 
   5   0   2     4591.02     5183.55     11.07 o 
   6   0   2      275.76      318.56      3.35 o 
   7   0   2      177.44      183.50      2.05 o 
   8   0   2        0.03        1.32      1.33 o 
   9   0   2       17.39       19.96      1.53 o 
  10   0   2        0.89       -0.26      1.06 o 
  11   0   2        3.31        4.82      2.67 o 
  12   0   2        2.21        1.17      2.91 o 
  13   0   2        2.70        7.32      4.34 o 
  14   0   2       43.20       55.68      5.54 o 
 -15   1   2       40.19       43.59      4.48 o 
 -14   1   2       48.65       56.27      3.17 o 
 -13   1   2       10.28       11.18      2.32 o 
 -12   1   2       38.87       47.66      1.87 o 
 -11   1   2       62.07       58.96      1.50 o 
 -10   1   2       15.73       14.90      1.28 o 
  -9   1   2       26.78       27.86      0.95 o 
  -8   1   2       92.52      102.39      2.03 o 
  -7   1   2      153.51      142.81      1.30 o 
  -6   1   2      379.26      430.46      2.18 o 
  -5   1   2      223.36      198.51      1.39 o 
  -4   1   2     1445.04     1443.99      8.03 o 
  -3   1   2      155.25      182.59      0.83 o 
  -2   1   2     1745.91     1737.38      6.38 o 
   1   1   2      424.00      562.60      2.50 o 
   2   1   2     2073.51     2137.74     11.82 o 
   3   1   2      589.39      604.58      6.23 o 
   4   1   2     4024.28     4362.90     12.17 o 
   5   1   2     2028.74     2117.64      9.13 o 
   6   1   2      223.58      210.95      1.58 o 
   7   1   2       78.03       74.50      0.88 o 
   8   1   2      194.25      227.46      3.66 o 
   9   1   2       44.47       47.25      1.59 o 
  10   1   2       68.41       61.02      1.48 o 
  11   1   2       21.19       15.08      2.21 o 
  12   1   2       47.68       46.22      2.52 o 
  13   1   2        1.86        3.48      2.92 o 
  14   1   2       15.57       11.64      3.96 o 
 -14   2   2       78.56       87.24      3.93 o 
 -13   2   2       67.96       67.42      3.29 o 
 -12   2   2       18.62       14.97      1.81 o 
 -11   2   2      337.28      324.50      3.04 o 
 -10   2   2       23.09       21.59      1.56 o 
  -9   2   2      204.16      211.68      2.22 o 
  -8   2   2       31.07       29.05      1.10 o 
  -7   2   2      135.90      129.65      1.62 o 
  -6   2   2        9.91        7.61      0.63 o 
  -5   2   2       59.24       49.57      0.92 o 
  -4   2   2      111.61      130.52      1.79 o 
  -3   2   2      106.26       75.74      0.94 o 
  -2   2   2     1390.31     1358.74      6.81 o 
  -1   2   2      431.74      449.94      2.08 o 
   0   2   2     1977.69     1869.57     16.02 o 
   1   2   2      196.03      191.33      1.25 o 
   2   2   2      366.08      433.95      1.90 o 
   3   2   2      415.85      460.17      1.70 o 
   4   2   2      339.25      371.86      2.96 o 
   5   2   2       87.73       77.21      2.62 o 
   6   2   2      156.23      137.77      2.44 o 
   7   2   2      583.05      591.25      4.12 o 
   8   2   2        1.09        1.80      1.00 o 
   9   2   2        8.99       13.95      1.51 o 
  10   2   2      204.86      197.76      2.60 o 
  11   2   2       17.26       18.81      2.02 o 
  12   2   2       32.59       35.79      3.09 o 
  13   2   2        5.03        2.78      3.47 o 
  14   2   2       90.31      108.91      4.74 o 
 -14   3   2       62.49       63.00      4.28 o 
 -13   3   2       34.54       26.50      3.03 o 
 -12   3   2       53.51       59.68      3.47 o 
 -11   3   2      183.00      187.55      2.48 o 
 -10   3   2      261.02      254.06      2.66 o 
  -9   3   2       85.42       76.19      1.85 o 
  -8   3   2       27.86       30.46      1.47 o 
  -7   3   2       43.70       40.87      1.43 o 
  -6   3   2      252.26      244.83      3.57 o 
  -5   3   2        7.93        7.39      0.75 o 
  -4   3   2        6.70        7.92      0.64 o 
  -3   3   2      255.77      236.16      2.52 o 
  -2   3   2      151.27      165.74      2.00 o 
  -1   3   2       73.42       72.41      1.33 o 
   0   3   2     1608.14     1677.42     10.35 o 
   1   3   2     3003.02     3319.35     16.81 o 
   2   3   2      840.22      946.68      7.34 o 
   3   3   2       56.72       66.09      1.16 o 
   4   3   2      690.46      659.86      4.45 o 
   5   3   2      254.16      247.36      1.88 o 
   6   3   2       19.10       18.99      0.94 o 
   7   3   2       30.41       33.09      1.36 o 
   8   3   2      125.19      107.89      2.69 o 
   9   3   2      120.60      119.93      2.97 o 
  10   3   2      193.65      179.73      5.20 o 
  11   3   2       11.35       10.14      2.48 o 
  12   3   2       16.72       13.82      2.82 o 
  13   3   2       46.72       46.23      3.81 o 
 -13   4   2       81.54       90.86      3.95 o 
 -12   4   2        1.34        0.53      3.35 o 
 -11   4   2      257.72      250.17      4.62 o 
 -10   4   2       93.30       85.48      2.90 o 
  -9   4   2       63.18       61.11      2.11 o 
  -8   4   2      219.17      210.41      5.51 o 
  -7   4   2      143.63      138.86      2.44 o 
  -6   4   2       16.94       16.38      2.16 o 
  -5   4   2      225.66      205.08      1.85 o 
  -4   4   2      155.00      132.98      1.26 o 
  -3   4   2      213.79      192.56      2.10 o 
  -2   4   2      496.04      513.97      6.71 o 
  -1   4   2      415.54      413.27      2.09 o 
   0   4   2     2980.03     3249.13     19.75 o 
   1   4   2     1548.76     1711.73      7.28 o 
   2   4   2      872.71      857.60      5.50 o 
   3   4   2        0.36        0.06      0.61 o 
   4   4   2       17.23       15.10      1.36 o 
   5   4   2      154.27      158.55      2.31 o 
   6   4   2      111.50      105.17      4.67 o 
   7   4   2      113.89      120.82      2.20 o 
   8   4   2      113.11      113.84      3.04 o 
   9   4   2       11.22       11.13      4.30 o 
  10   4   2        4.55        4.01      4.63 o 
  11   4   2        3.20       -1.45      3.19 o 
  12   4   2        1.84        0.13      1.20 o 
  13   4   2       16.31       19.72      4.40 o 
 -13   5   2       40.24       47.70      4.90 o 
 -12   5   2       99.33      104.20      3.89 o 
 -11   5   2       28.56       30.44      3.79 o 
 -10   5   2       71.73       71.71      2.52 o 
  -9   5   2       27.07       28.28      2.33 o 
  -8   5   2      207.72      194.05      2.98 o 
  -7   5   2       30.52       33.65      1.97 o 
  -6   5   2       36.87       35.57      1.81 o 
  -5   5   2       81.25       81.99      1.70 o 
  -4   5   2      215.78      194.37      1.93 o 
  -3   5   2       20.14       20.38      1.15 o 
  -2   5   2        2.22        1.94      1.18 o 
  -1   5   2       10.18        9.68      0.96 o 
   0   5   2      343.73      324.89      3.19 o 
   1   5   2      436.09      432.81      2.73 o 
   2   5   2      102.53       93.65      1.45 o 
   3   5   2      201.78      197.45      3.37 o 
   4   5   2       33.17       32.88      1.43 o 
   5   5   2      110.36      108.14      1.93 o 
   6   5   2      404.92      397.18      4.32 o 
   7   5   2      262.56      264.01      4.27 o 
   8   5   2      127.92      121.14      3.41 o 
   9   5   2       29.37       28.84      3.15 o 
  10   5   2        0.58       -3.02      3.35 o 
  11   5   2       65.11       67.59      6.04 o 
  12   5   2        0.64        6.62      6.78 o 
 -12   6   2       21.14       17.75      6.70 o 
 -11   6   2       37.46       39.59      5.96 o 
 -10   6   2      118.54      131.56      3.85 o 
  -9   6   2      109.57      114.53      3.97 o 
  -8   6   2       30.65       28.74      3.11 o 
  -7   6   2        7.99        6.40      2.77 o 
  -6   6   2        6.22        4.05      2.17 o 
  -5   6   2      196.83      201.08      5.83 o 
  -4   6   2       28.99       28.89      2.52 o 
  -3   6   2       98.59       87.25      1.87 o 
  -2   6   2      173.11      156.79      4.38 o 
  -1   6   2      542.77      526.13      7.20 o 
   0   6   2      609.20      662.14      3.89 o 
   1   6   2      973.38      960.99      3.97 o 
   2   6   2      345.43      349.34      3.90 o 
   3   6   2      140.49      152.47      3.24 o 
   4   6   2       15.57       12.29      1.78 o 
   5   6   2       53.33       48.35      1.80 o 
   6   6   2      176.32      166.98      2.53 o 
   7   6   2       32.86       33.35      2.61 o 
   8   6   2       69.77       66.04      2.97 o 
   9   6   2        0.20        0.40      2.78 o 
  10   6   2       15.73       18.82      4.41 o 
  11   6   2        2.30       -1.03      6.16 o 
 -10   7   2       30.65       35.04      6.29 o 
  -9   7   2       30.48       33.33      3.95 o 
  -8   7   2        8.58        6.83      3.67 o 
  -7   7   2       36.16       37.68      3.58 o 
  -6   7   2       10.95        8.19      3.06 o 
  -5   7   2       21.28       22.21      4.45 o 
  -4   7   2       56.65       62.31      4.20 o 
  -3   7   2      158.31      138.30      4.70 o 
  -2   7   2       49.11       44.70      2.60 o 
  -1   7   2      220.40      210.91      5.91 o 
   0   7   2      513.04      506.99      2.92 o 
   1   7   2      217.94      228.67      2.69 o 
   2   7   2       15.29       14.31      2.01 o 
   3   7   2       65.09       59.21      1.99 o 
   4   7   2       96.90       85.08      2.14 o 
   5   7   2       40.23       36.49      2.34 o 
   6   7   2       16.08       19.36      2.52 o 
   7   7   2        2.23        0.42      1.86 o 
   8   7   2        0.88       -0.26      1.57 o 
   9   7   2       18.35       17.11      3.52 o 
  -8   8   2       25.20       24.77      4.41 o 
  -7   8   2        6.58        6.81      4.16 o 
  -6   8   2      120.66      130.11      3.67 o 
  -5   8   2       38.09       42.81      3.68 o 
  -4   8   2       10.50       11.52      3.55 o 
  -3   8   2        5.54        7.17      2.77 o 
  -2   8   2       38.98       40.92      2.57 o 
  -1   8   2        0.05       -0.57      1.42 o 
   0   8   2       14.93       15.55      2.61 o 
   1   8   2       14.85       16.73      2.22 o 
   2   8   2       82.09       81.18      2.79 o 
   3   8   2       42.06       40.88      2.69 o 
   4   8   2       35.82       35.43      2.92 o 
   5   8   2       15.67       14.82      3.85 o 
   6   8   2       53.27       59.96      4.36 o 
   7   8   2        0.35       -0.90      2.48 o 
   8   8   2       15.23       11.91      4.59 o 
  -6   9   2        2.39        2.66      4.39 o 
  -5   9   2        5.72        9.56      3.39 o 
  -4   9   2        8.05        8.93      3.43 o 
  -3   9   2       14.28       13.08      3.26 o 
  -2   9   2       42.66       43.50      3.22 o 
  -1   9   2       24.07       23.03      4.20 o 
   0   9   2       11.06       13.53      4.45 o 
   1   9   2       20.09       15.97      3.97 o 
   2   9   2       52.64       54.34      4.04 o 
   3   9   2        9.78        8.77      4.17 o 
   4   9   2        9.94       11.71      4.24 o 
   5   9   2       27.65       28.44      4.71 o 
 -15   0   3       49.56       54.52      7.03 o 
 -14   0   3        6.71       11.62      6.16 o 
 -13   0   3        2.07       -0.63      3.08 o 
 -12   0   3       16.16       14.96      2.68 o 
 -11   0   3       10.12       10.14      2.22 o 
 -10   0   3      137.06      133.43      2.12 o 
  -9   0   3     1352.77     1361.21      5.84 o 
  -8   0   3     1618.43     1639.74      6.02 o 
  -7   0   3      337.24      338.01      2.51 o 
  -6   0   3      863.79      823.97      5.56 o 
  -5   0   3      721.98      843.88      5.67 o 
  -4   0   3      126.85      133.12      2.28 o 
  -3   0   3       34.07       41.05      1.55 o 
  -2   0   3     8330.12     8739.32     22.63 o 
  -1   0   3      636.84      621.97      4.36 o 
   0   0   3       11.67        6.25      0.47 o 
   1   0   3       43.82       83.64      1.18 o 
   2   0   3        1.07        6.77      0.72 o 
   3   0   3      897.23      814.14      6.18 o 
   4   0   3       32.60       27.80      1.70 o 
   5   0   3       61.78       65.37      1.57 o 
   6   0   3      340.05      338.79      5.03 o 
   7   0   3      546.00      568.26      4.58 o 
   8   0   3       98.97      108.47      2.02 o 
   9   0   3        0.22        1.33      2.59 o 
  10   0   3       76.03       92.58      2.73 o 
  11   0   3       38.96       40.82      2.69 o 
  12   0   3        0.09       -2.48      4.30 o 
  13   0   3       69.40       81.95      4.88 o 
 -15   1   3      100.31       99.86      5.25 o 
 -14   1   3      161.35      187.58      3.54 o 
 -13   1   3       94.79       98.51      2.74 o 
 -12   1   3       45.57       43.43      1.87 o 
 -11   1   3        4.61        4.22      1.42 o 
 -10   1   3      118.27      126.31      1.97 o 
  -9   1   3       13.51       14.25      1.09 o 
  -8   1   3       76.52       79.25      1.15 o 
  -7   1   3       20.20       19.31      0.82 o 
  -6   1   3      340.97      346.76      2.88 o 
  -5   1   3      767.13      763.89      1.90 o 
  -4   1   3       75.31       77.57      0.65 o 
  -3   1   3      867.82      866.03      3.98 o 
  -2   1   3     1164.15     1254.32      6.89 o 
  -1   1   3      401.35      413.05      2.53 o 
   0   1   3       58.08       46.16      0.46 o 
   1   1   3      440.54      436.66      1.66 o 
   2   1   3      580.49      630.60      1.99 o 
   3   1   3      172.62      167.85      1.58 o 
   4   1   3     1626.95     1798.80      8.04 o 
   5   1   3      238.08      229.44      2.32 o 
   6   1   3      218.64      209.01      1.89 o 
   7   1   3       26.56       36.74      1.00 o 
   8   1   3      110.41      106.62      1.81 o 
   9   1   3      238.30      207.22      2.10 o 
  10   1   3       24.44       18.40      2.07 o 
  11   1   3        6.34        9.37      2.84 o 
  12   1   3       11.66       10.29      3.14 o 
  13   1   3        1.41        2.77      3.51 o 
 -14   2   3       16.94       14.63      3.92 o 
 -13   2   3        1.01        2.50      2.80 o 
 -12   2   3       35.47       32.54      2.08 o 
 -11   2   3       67.88       72.38      1.76 o 
 -10   2   3      222.62      212.51      2.38 o 
  -9   2   3       49.31       52.44      1.81 o 
  -8   2   3      185.80      181.92      1.74 o 
  -7   2   3       13.46       12.46      0.75 o 
  -6   2   3       73.21       88.65      1.07 o 
  -5   2   3       59.23       75.87      1.02 o 
  -4   2   3      105.92      144.18      1.26 o 
  -3   2   3      302.02      308.20      2.04 o 
  -2   2   3      217.28      237.53      2.12 o 
  -1   2   3     2189.36     2229.43      5.16 o 
   0   2   3       62.22       90.29      1.09 o 
   1   2   3     3520.79     3642.62     12.92 o 
   2   2   3     1079.78     1197.97      5.66 o 
   3   2   3      629.45      567.89      3.00 o 
   4   2   3      550.24      562.72      3.69 o 
   5   2   3        5.39        7.89      0.83 o 
   6   2   3      229.06      238.38      2.03 o 
   7   2   3       16.63       14.48      1.04 o 
   8   2   3      678.03      645.88      6.40 o 
   9   2   3      138.43      144.67      2.55 o 
  10   2   3       28.26       32.81      2.07 o 
  11   2   3        6.14        3.48      2.32 o 
  12   2   3       11.57       15.32      3.46 o 
  13   2   3       11.16       12.64      3.80 o 
 -14   3   3       11.51        9.35      3.93 o 
 -13   3   3       32.21       32.74      5.09 o 
 -12   3   3       94.63       85.98      3.32 o 
 -11   3   3      110.55      108.33      3.36 o 
 -10   3   3        1.96        0.46      1.10 o 
  -9   3   3       71.22       69.71      1.86 o 
  -8   3   3      115.69      116.67      4.34 o 
  -7   3   3      297.71      284.36      3.84 o 
  -6   3   3      156.54      147.91      1.65 o 
  -5   3   3       33.60       25.56      0.85 o 
  -4   3   3      109.42      121.53      1.32 o 
  -3   3   3      146.65      145.42      1.92 o 
  -2   3   3      229.64      213.31      2.64 o 
  -1   3   3     3588.21     3815.20      5.24 o 
   0   3   3     1477.39     1644.11      7.02 o 
   1   3   3      456.47      499.87      5.12 o 
   2   3   3     1005.13     1188.23      5.25 o 
   3   3   3     1633.05     1683.73      4.58 o 
   4   3   3      677.93      701.16      4.05 o 
   5   3   3      372.91      387.03      3.58 o 
   6   3   3      236.45      227.20      2.94 o 
   7   3   3       79.55       86.87      2.65 o 
   8   3   3       32.28       32.46      2.11 o 
   9   3   3      132.89      142.07      2.76 o 
  10   3   3       13.84       13.61      2.19 o 
  11   3   3       28.09       29.72      2.54 o 
  12   3   3        6.38        3.90      2.77 o 
  13   3   3        4.47        3.72      3.82 o 
 -13   4   3        0.14       -1.26      2.19 o 
 -12   4   3       33.75       35.59      3.92 o 
 -11   4   3      172.23      167.06      3.96 o 
 -10   4   3      176.18      175.68      3.77 o 
  -9   4   3      112.07      104.11      2.32 o 
  -8   4   3      201.10      199.73      5.28 o 
  -7   4   3       27.73       25.49      1.61 o 
  -6   4   3       71.47       66.50      1.66 o 
  -5   4   3       44.97       39.71      1.00 o 
  -4   4   3      149.12      132.81      1.25 o 
  -3   4   3       51.37       50.44      1.10 o 
  -2   4   3      267.68      283.41      1.71 o 
  -1   4   3      207.30      214.64      1.92 o 
   0   4   3      533.58      519.91      2.80 o 
   1   4   3      106.61      136.77      1.77 o 
   2   4   3      172.19      195.75      2.52 o 
   3   4   3      147.02      151.43      1.50 o 
   4   4   3      110.41       99.82      1.89 o 
   5   4   3      622.43      607.64      4.28 o 
   6   4   3      543.98      539.84      6.76 o 
   7   4   3      349.63      355.09      5.15 o 
   8   4   3       26.46       22.52      2.89 o 
   9   4   3       94.47       91.25      4.38 o 
  10   4   3       52.10       49.31      5.05 o 
  11   4   3        2.00        0.42      2.44 o 
  12   4   3        0.16        0.03      2.75 o 
 -13   5   3       16.26       23.77      4.66 o 
 -12   5   3       20.84       21.81      4.13 o 
 -11   5   3      150.55      160.09      4.08 o 
 -10   5   3      246.50      248.32      4.61 o 
  -9   5   3       42.47       44.53      2.82 o 
  -8   5   3       99.30      102.69      2.41 o 
  -7   5   3       36.66       34.68      1.89 o 
  -6   5   3       65.23       59.89      1.80 o 
  -5   5   3       78.89       78.46      1.84 o 
  -4   5   3       65.68       62.85      2.13 o 
  -3   5   3       18.59       18.24      1.19 o 
  -2   5   3       87.70       79.67      1.54 o 
  -1   5   3      283.85      269.84      2.31 o 
   0   5   3        4.62        7.82      1.23 o 
   1   5   3      164.67      182.68      1.93 o 
   2   5   3      395.46      410.93      2.28 o 
   3   5   3       57.09       51.21      2.96 o 
   4   5   3      118.49      109.61      2.20 o 
   5   5   3      524.02      497.92      6.65 o 
   6   5   3       13.24       13.77      1.56 o 
   7   5   3      211.06      213.47      2.72 o 
   8   5   3       65.19       66.87      3.22 o 
   9   5   3        3.81        2.91      3.36 o 
  10   5   3       83.40       91.59      5.75 o 
  11   5   3        7.57       11.79      6.04 o 
 -12   6   3      114.68      131.17      6.74 o 
 -11   6   3      186.89      209.52      7.03 o 
 -10   6   3      134.13      148.69      4.05 o 
  -9   6   3      134.20      134.98      4.01 o 
  -8   6   3       32.75       27.97      3.09 o 
  -7   6   3       70.03       67.11      2.79 o 
  -6   6   3       18.66       17.55      2.81 o 
  -5   6   3      284.19      280.64      4.09 o 
  -4   6   3       58.88       52.70      3.27 o 
  -3   6   3        7.58        6.00      3.06 o 
  -2   6   3      131.55      136.30      2.16 o 
  -1   6   3      430.63      421.67      4.78 o 
   0   6   3       26.76       28.29      1.56 o 
   1   6   3       24.45       23.12      1.54 o 
   2   6   3      184.69      163.44      2.63 o 
   3   6   3      694.36      675.56      6.89 o 
   4   6   3      151.55      140.01      2.31 o 
   5   6   3       72.79       70.61      1.95 o 
   6   6   3      183.55      173.87      2.66 o 
   7   6   3       30.93       29.11      2.25 o 
   8   6   3       75.22       73.73      3.06 o 
   9   6   3       22.86       19.45      3.27 o 
  10   6   3        5.03        4.09      4.43 o 
 -10   7   3       41.12       43.19      6.62 o 
  -9   7   3        6.24        7.12      3.92 o 
  -8   7   3      124.19      138.62      3.72 o 
  -7   7   3      157.69      149.68      3.65 o 
  -6   7   3       14.37       15.53      3.33 o 
  -5   7   3       42.31       41.45      3.00 o 
  -4   7   3       21.79       22.75      2.86 o 
  -3   7   3      290.42      286.93      3.95 o 
  -2   7   3       20.15       16.18      2.73 o 
  -1   7   3       57.07       57.71      2.18 o 
   0   7   3       48.77       49.33      1.51 o 
   1   7   3       44.62       43.86      1.87 o 
   2   7   3       81.58       88.98      2.06 o 
   3   7   3        8.23        8.17      2.20 o 
   4   7   3       91.28       88.81      2.24 o 
   5   7   3       10.59        8.45      2.23 o 
   6   7   3        6.30        6.91      2.45 o 
   7   7   3       32.99       30.86      2.72 o 
   8   7   3       16.55       20.13      3.35 o 
   9   7   3        0.21       -1.16      4.28 o 
  -8   8   3       18.35       18.72      4.12 o 
  -7   8   3       44.10       46.17      4.23 o 
  -6   8   3        3.68        4.55      3.78 o 
  -5   8   3       20.16       24.27      3.55 o 
  -4   8   3       21.22       24.85      2.89 o 
  -3   8   3       33.22       33.21      2.86 o 
  -2   8   3       29.47       26.68      2.61 o 
  -1   8   3       28.50       25.28      3.41 o 
   0   8   3        9.59        8.44      2.66 o 
   1   8   3       95.52      102.70      2.67 o 
   2   8   3       59.13       60.60      2.76 o 
   3   8   3       11.88        7.88      2.88 o 
   4   8   3       23.57       23.91      3.07 o 
   5   8   3        5.28        3.33      3.12 o 
   6   8   3       50.55       48.39      4.40 o 
   7   8   3        1.14       -0.09      0.37 o 
  -6   9   3       40.76       36.43      3.93 o 
  -5   9   3        6.55        8.10      3.57 o 
  -4   9   3        3.72        4.58      3.36 o 
  -3   9   3        5.82        7.93      2.96 o 
  -2   9   3       81.20       86.87      3.30 o 
  -1   9   3       50.32       51.56      3.96 o 
   0   9   3       24.97       26.90      4.33 o 
   1   9   3        3.11        4.15      3.31 o 
   2   9   3        7.02        3.75      3.40 o 
   3   9   3        3.58        4.62      4.09 o 
   4   9   3       19.17       16.96      4.60 o 
 -15   0   4        5.52        8.60      6.95 o 
 -14   0   4       85.89       86.25      5.83 o 
 -13   0   4      151.01      146.69      5.50 o 
 -12   0   4        2.18        1.00      2.54 o 
 -11   0   4       17.17       15.64      1.82 o 
 -10   0   4       59.14       63.38      1.78 o 
  -9   0   4       23.19       23.00      1.31 o 
  -8   0   4      187.84      176.83      2.04 o 
  -7   0   4      666.72      659.06      4.02 o 
  -6   0   4       36.80       33.47      1.74 o 
  -5   0   4     1044.12     1021.09      6.62 o 
  -4   0   4      722.79      759.74      5.46 o 
  -3   0   4     4459.60     4904.17     25.80 o 
  -2   0   4     1933.79     1855.86      8.62 o 
  -1   0   4     2094.62     2078.64     11.41 o 
   0   0   4     5052.30     5206.36     20.21 o 
   1   0   4       97.68      103.35      1.64 o 
   2   0   4       60.04       67.66      1.92 o 
   3   0   4      830.50      908.10     15.12 o 
   4   0   4      704.05      727.76      6.41 o 
   5   0   4      318.09      356.00      5.01 o 
   6   0   4      285.51      302.84      4.96 o 
   7   0   4        6.57        6.87      2.36 o 
   8   0   4      200.62      202.65      4.88 o 
   9   0   4      243.13      229.30      5.46 o 
  10   0   4       19.92       16.01      3.19 o 
  11   0   4        5.76        8.60      4.01 o 
  12   0   4       34.52       36.44      4.43 o 
  13   0   4       27.37       34.42      5.58 o 
 -15   1   4       12.56       12.04      4.72 o 
 -14   1   4        1.42        0.03      1.90 o 
 -13   1   4       40.51       39.43      2.63 o 
 -12   1   4      174.12      163.52      2.38 o 
 -11   1   4       13.27       10.76      1.32 o 
 -10   1   4      532.93      534.91      6.13 o 
  -9   1   4      780.69      802.26      3.13 o 
  -8   1   4      206.21      223.68      1.74 o 
  -7   1   4      222.86      242.42      1.79 o 
  -6   1   4      246.46      266.78      2.52 o 
  -5   1   4       13.89       15.88      0.61 o 
  -4   1   4       77.53       70.64      1.11 o 
  -3   1   4       37.07       34.07      0.53 o 
  -2   1   4     1514.34     1536.48      7.39 o 
  -1   1   4     2021.94     1930.49      2.85 o 
   0   1   4     1503.30     1639.44      3.39 o 
   1   1   4      162.62      158.61      0.85 o 
   2   1   4      822.32      831.38      4.59 o 
   3   1   4      250.62      275.79      2.14 o 
   4   1   4      820.76      923.50      6.27 o 
   5   1   4      305.74      294.18      2.48 o 
   6   1   4      236.90      245.84      3.27 o 
   7   1   4        4.38        4.00      2.21 o 
   8   1   4      473.39      512.87      5.21 o 
   9   1   4       81.96       94.52      2.15 o 
  10   1   4       58.20       52.44      2.46 o 
  11   1   4       13.54        9.64      2.82 o 
  12   1   4        1.22        2.19      3.23 o 
  13   1   4       11.09        9.91      3.92 o 
 -15   2   4       27.94       33.34      6.74 o 
 -14   2   4        0.67       -0.61      3.02 o 
 -13   2   4       11.67       10.12      2.39 o 
 -12   2   4       92.03       96.63      2.51 o 
 -11   2   4      132.59      146.97      3.86 o 
 -10   2   4       44.90       46.79      1.81 o 
  -9   2   4       67.42       71.45      1.95 o 
  -8   2   4       23.14       24.99      0.97 o 
  -7   2   4       38.85       38.66      0.67 o 
  -6   2   4      117.54      121.64      0.91 o 
  -5   2   4      164.71      152.97      1.21 o 
  -4   2   4      641.42      627.21      4.66 o 
  -3   2   4       66.62       70.33      0.90 o 
  -2   2   4      123.21      106.00      0.90 o 
  -1   2   4      395.48      444.40      2.40 o 
   0   2   4     1425.26     1508.75      5.59 o 
   1   2   4     2720.44     2860.75     10.70 o 
   2   2   4     1430.56     1589.03     10.56 o 
   3   2   4      132.00      129.93      1.19 o 
   4   2   4       62.13       52.48      1.31 o 
   5   2   4       61.83       69.87      1.28 o 
   6   2   4      319.55      357.59      3.00 o 
   7   2   4       84.75       86.81      2.62 o 
   8   2   4      368.77      335.23      4.31 o 
   9   2   4       44.08       48.30      2.00 o 
  10   2   4      112.64      109.03      2.49 o 
  11   2   4        2.24        4.25      2.92 o 
  12   2   4       10.12       11.57      3.30 o 
  13   2   4       12.54       12.82      4.04 o 
 -14   3   4        1.45        0.78      2.80 o 
 -13   3   4       36.67       40.02      3.63 o 
 -12   3   4       18.39       17.96      2.80 o 
 -11   3   4       19.06       17.01      2.47 o 
 -10   3   4       14.98       15.02      2.39 o 
  -9   3   4      182.13      172.56      7.69 o 
  -8   3   4       70.82       60.32      1.98 o 
  -7   3   4       27.08       21.75      1.34 o 
  -6   3   4       10.06       11.70      1.00 o 
  -5   3   4      305.20      251.21      2.22 o 
  -4   3   4       45.09       53.65      1.23 o 
  -3   3   4      335.57      328.08      4.36 o 
  -2   3   4      340.94      290.88      2.33 o 
  -1   3   4      681.57      684.11      3.82 o 
   0   3   4     2484.28     2761.41     10.17 o 
   1   3   4     1284.49     1397.13      8.07 o 
   2   3   4      133.31      149.24      1.35 o 
   3   3   4      357.61      328.68      3.08 o 
   4   3   4      188.27      188.81      1.98 o 
   5   3   4       48.31       35.21      1.53 o 
   6   3   4      239.65      254.55      3.30 o 
   7   3   4      249.72      235.91      4.22 o 
   8   3   4        3.40        1.45      2.03 o 
   9   3   4       88.19       76.01      2.19 o 
  10   3   4       60.21       58.29      2.32 o 
  11   3   4       11.81       10.69      2.71 o 
  12   3   4       18.88       16.56      3.70 o 
 -14   4   4       66.10       72.90      4.49 o 
 -13   4   4       21.77       21.33      4.28 o 
 -12   4   4       77.55       71.09      4.12 o 
 -11   4   4       13.58       11.94      3.25 o 
 -10   4   4        5.57        4.03      2.84 o 
  -9   4   4       13.14       12.35      2.56 o 
  -8   4   4        7.91        7.85      1.77 o 
  -7   4   4       35.67       35.70      1.50 o 
  -6   4   4       53.53       48.72      1.14 o 
  -5   4   4       15.31       12.50      1.07 o 
  -4   4   4       37.35       37.89      0.85 o 
  -3   4   4       20.69       27.21      0.96 o 
  -2   4   4      201.33      239.20      1.70 o 
  -1   4   4      838.57      953.02      3.88 o 
   0   4   4      200.93      182.72      1.73 o 
   1   4   4      573.28      603.60      3.46 o 
   2   4   4      134.15      173.66      2.84 o 
   3   4   4       43.50       40.21      1.01 o 
   4   4   4      261.62      262.68      2.49 o 
   5   4   4     1227.90     1250.95      5.23 o 
   6   4   4      954.55      925.73      6.36 o 
   7   4   4        1.90        4.79      2.23 o 
   8   4   4       14.40       16.30      3.97 o 
   9   4   4      103.40      106.35      5.05 o 
  10   4   4        7.76        4.14      3.10 o 
  11   4   4       11.58       14.40      3.81 o 
  12   4   4       45.28       47.32      4.26 o 
 -13   5   4        9.93       10.39      4.17 o 
 -12   5   4        2.78        0.50      1.47 o 
 -11   5   4       88.15       90.81      3.54 o 
 -10   5   4      113.66      111.26      3.60 o 
  -9   5   4       61.65       59.58      4.78 o 
  -8   5   4       30.23       29.53      2.30 o 
  -7   5   4       85.59       82.45      2.08 o 
  -6   5   4       27.37       27.42      1.81 o 
  -5   5   4      133.03      110.89      2.06 o 
  -4   5   4       48.98       45.62      2.48 o 
  -3   5   4       30.23       32.16      1.63 o 
  -2   5   4        5.61        4.17      1.17 o 
  -1   5   4      103.51      102.94      1.64 o 
   0   5   4       20.80       21.18      1.26 o 
   1   5   4      303.84      309.18      2.47 o 
   2   5   4        5.18        3.54      1.30 o 
   3   5   4        2.05        4.14      1.78 o 
   4   5   4     1091.09     1024.18      6.74 o 
   5   5   4      668.47      686.36      8.54 o 
   6   5   4      268.87      250.38      2.80 o 
   7   5   4       67.95       61.46      2.06 o 
   8   5   4      112.43      112.14      2.82 o 
   9   5   4       54.61       56.18      5.67 o 
  10   5   4       23.93       23.00      6.04 o 
  11   5   4        7.57        6.08      4.02 o 
 -12   6   4       18.10       14.88      4.71 o 
 -11   6   4      144.99      156.65      4.41 o 
 -10   6   4       46.31       44.14      3.46 o 
  -9   6   4      262.02      265.80      4.80 o 
  -8   6   4      177.58      173.52      3.06 o 
  -7   6   4       53.96       54.16      2.31 o 
  -6   6   4       85.80       86.68      2.30 o 
  -5   6   4      133.34      118.87      2.92 o 
  -4   6   4      159.98      143.58      3.04 o 
  -3   6   4       17.77       23.00      2.37 o 
  -2   6   4       45.41       44.39      1.89 o 
  -1   6   4      274.88      279.28      2.72 o 
   0   6   4      266.85      258.20      2.62 o 
   1   6   4      140.18      142.23      1.74 o 
   2   6   4      445.43      452.79      4.05 o 
   3   6   4       92.58       84.12      3.52 o 
   4   6   4      384.17      372.84      4.78 o 
   5   6   4      169.85      177.14      3.13 o 
   6   6   4       85.26       83.90      1.95 o 
   7   6   4       72.03       73.03      2.32 o 
   8   6   4       24.51       24.11      3.05 o 
   9   6   4       26.71       29.86      3.29 o 
  10   6   4       13.46       11.58      4.69 o 
 -10   7   4       18.21       21.01      6.78 o 
  -9   7   4       23.20       25.56      6.37 o 
  -8   7   4       10.50       11.94      3.73 o 
  -7   7   4       83.19       81.76      3.41 o 
  -6   7   4      229.06      236.99      4.27 o 
  -5   7   4       85.49       77.86      3.14 o 
  -4   7   4      172.65      161.31      2.94 o 
  -3   7   4      128.44      126.09      3.37 o 
  -2   7   4      155.72      153.35      2.72 o 
  -1   7   4        1.84        2.14      2.26 o 
   0   7   4       15.78       15.33      2.40 o 
   1   7   4       33.12       37.09      2.38 o 
   2   7   4       65.86       51.70      2.38 o 
   3   7   4       49.32       59.62      2.56 o 
   4   7   4        5.25        6.34      2.24 o 
   5   7   4        9.54        8.77      2.49 o 
   6   7   4       85.66       93.02      2.28 o 
   7   7   4        8.87        9.06      2.88 o 
   8   7   4       18.09       17.65      3.61 o 
   9   7   4       31.52       36.60      4.03 o 
  -8   8   4        4.42        5.34      5.75 o 
  -7   8   4       11.53        9.79      4.24 o 
  -6   8   4        3.48        4.05      3.86 o 
  -5   8   4        7.08        3.41      2.93 o 
  -4   8   4       23.64       22.13      2.92 o 
  -3   8   4       55.47       53.39      2.90 o 
  -2   8   4       68.00       79.23      2.65 o 
  -1   8   4       20.51       18.19      3.42 o 
   0   8   4       15.06       14.13      2.79 o 
   1   8   4       74.13       84.76      2.48 o 
   2   8   4       47.10       48.69      2.49 o 
   3   8   4        8.07        9.01      2.56 o 
   4   8   4       40.48       46.49      2.73 o 
   5   8   4       38.16       37.77      2.91 o 
   6   8   4        0.15       -0.04      0.67 o 
   7   8   4        0.59       -0.57      2.01 o 
  -5   9   4        1.91        0.29      1.16 o 
  -4   9   4       11.29       14.44      3.03 o 
  -3   9   4       43.89       40.53      3.93 o 
  -2   9   4       37.06       35.07      4.34 o 
  -1   9   4       11.89       15.16      4.29 o 
   0   9   4        1.04        0.25      1.20 o 
   1   9   4       30.01       30.87      3.36 o 
   2   9   4        6.86        6.37      3.60 o 
   3   9   4       33.67       30.09      3.76 o 
   4   9   4       26.08       25.85      7.28 o 
 -15   0   5       60.87       61.14      6.04 o 
 -14   0   5       10.63       16.84      6.58 o 
 -13   0   5        3.26        4.59      4.84 o 
 -12   0   5      127.68      132.66      4.92 o 
 -11   0   5      934.74      936.14     11.71 o 
 -10   0   5     2541.69     2577.02     21.62 o 
  -9   0   5      270.86      277.05      2.69 o 
  -8   0   5      428.62      423.03      3.04 o 
  -7   0   5     1112.23     1114.83      8.07 o 
  -6   0   5      118.48      108.96      2.69 o 
  -5   0   5      650.92      819.64      6.37 o 
  -4   0   5     3168.30     3700.49      9.24 o 
  -3   0   5     4174.54     4462.38     10.02 o 
  -2   0   5       21.60       18.03      0.62 o 
  -1   0   5      196.75      218.50      1.97 o 
   0   0   5     1144.45     1210.48      7.00 o 
   1   0   5        0.02        0.04      0.79 o 
   2   0   5        1.45        1.29      0.79 o 
   3   0   5       21.81       30.59      1.21 o 
   4   0   5        1.35        1.37      1.74 o 
   5   0   5       11.15       10.22      1.70 o 
   6   0   5      295.96      280.80      5.01 o 
   7   0   5       26.78       28.83      2.44 o 
   8   0   5      212.05      220.48      5.13 o 
   9   0   5       42.40       50.96      3.19 o 
  10   0   5       47.37       38.31      3.39 o 
  11   0   5       38.96       41.37      4.59 o 
  12   0   5       78.28       82.98      4.72 o 
  13   0   5       58.06       61.26      6.41 o 
 -15   1   5       13.45       12.04      4.53 o 
 -14   1   5       17.43       18.92      4.12 o 
 -13   1   5       42.78       45.34      3.55 o 
 -12   1   5       30.42       29.02      1.92 o 
 -11   1   5      101.99       96.48      1.88 o 
 -10   1   5      265.38      265.90      2.52 o 
  -9   1   5      884.81      899.96      3.93 o 
  -8   1   5      241.47      249.27      2.57 o 
  -7   1   5       73.00       69.80      0.88 o 
  -6   1   5      405.24      416.27      3.99 o 
  -5   1   5      593.12      619.64      4.87 o 
  -4   1   5     1386.60     1422.08     21.28 o 
  -3   1   5      527.67      520.57      1.70 o 
  -2   1   5      913.51      918.30      3.61 o 
  -1   1   5      330.51      316.76      1.27 o 
   0   1   5      971.13      901.46      4.22 o 
   1   1   5      147.55      161.54      1.24 o 
   2   1   5     1219.07     1169.53      3.00 o 
   3   1   5      494.98      542.08      2.61 o 
   4   1   5      134.76      146.54      1.83 o 
   5   1   5      349.52      369.66      3.79 o 
   6   1   5      112.21      119.67      1.93 o 
   7   1   5       25.28       23.93      1.43 o 
   8   1   5      168.92      164.09      3.60 o 
   9   1   5       18.37       19.18      2.35 o 
  10   1   5       41.03       43.79      2.54 o 
  11   1   5       43.59       44.41      3.70 o 
  12   1   5        9.46        4.19      3.45 o 
  13   1   5        6.63        8.78      4.00 o 
 -15   2   5        2.40        3.42      4.74 o 
 -14   2   5        9.61        9.01      4.12 o 
 -13   2   5        3.50        1.92      1.90 o 
 -12   2   5        7.93        7.50      2.07 o 
 -11   2   5        9.46        6.62      1.92 o 
 -10   2   5       32.80       33.51      1.96 o 
  -9   2   5       15.29       14.30      1.67 o 
  -8   2   5       26.54       25.37      1.00 o 
  -7   2   5       14.75       13.66      0.62 o 
  -6   2   5      222.78      236.58      1.33 o 
  -5   2   5      610.79      584.79      3.61 o 
  -4   2   5      295.83      263.09      2.02 o 
  -3   2   5       65.27       49.07      0.73 o 
  -2   2   5      272.21      225.22      1.30 o 
  -1   2   5       49.02       43.96      0.81 o 
   0   2   5     1184.72     1190.20      4.05 o 
   1   2   5      240.78      273.32      1.65 o 
   2   2   5       49.19       45.21      0.76 o 
   3   2   5     1044.04     1005.37      6.04 o 
   4   2   5      265.86      247.87      3.51 o 
   5   2   5      770.72      803.32      6.19 o 
   6   2   5      607.87      613.18      4.04 o 
   7   2   5      559.02      569.61      4.47 o 
   8   2   5       62.19       59.20      2.38 o 
   9   2   5       95.35       84.20      2.79 o 
  10   2   5       68.10       72.79      2.29 o 
  11   2   5       36.28       31.43      3.42 o 
  12   2   5        4.47        4.11      3.64 o 
 -14   3   5        0.81       -1.89      1.89 o 
 -13   3   5        3.11        3.97      2.51 o 
 -12   3   5       69.42       68.22      2.71 o 
 -11   3   5       30.67       35.71      2.82 o 
 -10   3   5       40.42       44.50      2.63 o 
  -9   3   5      224.45      230.84      3.87 o 
  -8   3   5       68.08       66.03      4.26 o 
  -7   3   5        1.64        0.57      0.38 o 
  -6   3   5       30.11       34.20      1.02 o 
  -5   3   5       43.52       41.24      1.01 o 
  -4   3   5      373.49      358.11      5.77 o 
  -3   3   5      170.65      202.35      2.20 o 
  -2   3   5       63.82       57.07      1.79 o 
  -1   3   5      187.41      261.03      2.81 o 
   0   3   5     1526.13     1681.73      6.64 o 
   1   3   5     1005.05     1103.38      7.00 o 
   2   3   5      247.96      241.81      2.45 o 
   3   3   5      508.96      490.93      2.26 o 
   4   3   5      759.80      776.42      5.58 o 
   5   3   5      278.49      275.99      5.31 o 
   6   3   5       44.43       38.84      2.40 o 
   7   3   5      702.48      720.03      5.69 o 
   8   3   5      213.19      214.51      3.83 o 
   9   3   5       43.32       40.24      2.72 o 
  10   3   5       19.24       20.08      2.51 o 
  11   3   5       13.38       16.01      2.81 o 
  12   3   5        3.59        2.30      3.96 o 
 -14   4   5       25.43       26.76      4.70 o 
 -13   4   5        4.65        1.81      3.84 o 
 -12   4   5       12.93       11.59      3.56 o 
 -11   4   5       69.43       73.04      3.36 o 
 -10   4   5       12.03       10.55      3.08 o 
  -9   4   5      180.12      184.26      3.79 o 
  -8   4   5       29.39       29.99      2.22 o 
  -7   4   5      157.00      152.54      2.42 o 
  -6   4   5      180.24      180.55      1.91 o 
  -5   4   5       91.05       90.99      1.84 o 
  -4   4   5       45.71       42.51      1.27 o 
  -3   4   5       24.74       25.28      1.04 o 
  -2   4   5       50.21       59.32      3.62 o 
  -1   4   5      468.11      470.86      3.49 o 
   0   4   5       95.35       95.29      1.48 o 
   1   4   5       48.88       47.51      1.14 o 
   2   4   5       94.46       82.22      1.23 o 
   3   4   5      448.71      473.72      3.23 o 
   4   4   5      149.15      142.70      2.20 o 
   5   4   5      260.37      266.20      2.72 o 
   6   4   5      120.48      113.16      2.33 o 
   7   4   5       66.35       69.85      2.55 o 
   9   4   5       48.98       49.13      3.22 o 
  10   4   5      173.28      190.39      4.27 o 
  11   4   5       21.38       26.27      6.35 o 
 -13   5   5       22.83       25.83      4.72 o 
 -12   5   5      143.66      144.85      6.35 o 
 -11   5   5       10.56        8.66      3.58 o 
 -10   5   5      112.92      109.38      3.68 o 
  -9   5   5       17.61       18.18      2.87 o 
  -8   5   5        7.60        5.99      2.82 o 
  -7   5   5       40.66       40.94      1.95 o 
  -6   5   5       47.37       44.81      1.86 o 
  -5   5   5       46.99       43.11      1.34 o 
  -4   5   5        1.22        2.45      1.49 o 
  -3   5   5        9.39        9.66      1.39 o 
  -2   5   5      112.02      110.08      2.21 o 
  -1   5   5      137.13      129.30      1.61 o 
   0   5   5       68.26       68.43      1.46 o 
   1   5   5      128.24      121.02      1.76 o 
   2   5   5      121.64      117.34      2.21 o 
   3   5   5       48.00       42.63      1.79 o 
   4   5   5       27.98       34.60      1.62 o 
   5   5   5       11.53       10.61      1.75 o 
   6   5   5       66.38       63.28      2.24 o 
   7   5   5        3.45        3.90      2.39 o 
   8   5   5       48.92       46.85      3.79 o 
   9   5   5       16.52       11.67      3.96 o 
  10   5   5       20.83       22.15      3.19 o 
  11   5   5       88.95       88.57      4.07 o 
 -12   6   5        6.70        2.33      4.47 o 
 -11   6   5       46.38       49.51      4.16 o 
 -10   6   5       52.24       55.39      3.66 o 
  -9   6   5       23.41       25.86      3.55 o 
  -8   6   5       98.48      102.04      3.41 o 
  -7   6   5      493.24      514.19      4.60 o 
  -6   6   5      220.39      202.72      3.25 o 
  -5   6   5       74.76       70.85      2.14 o 
  -4   6   5      116.05      114.73      4.28 o 
  -3   6   5       35.93       32.46      1.93 o 
  -2   6   5      126.44      116.64      2.27 o 
  -1   6   5       48.00       44.09      1.71 o 
   0   6   5      125.30      122.32      2.00 o 
   1   6   5      303.01      324.27      4.45 o 
   2   6   5       13.60       16.04      2.13 o 
   3   6   5      183.13      191.24      3.04 o 
   4   6   5       31.09       27.61      1.91 o 
   5   6   5        4.85        5.96      2.03 o 
   6   6   5      168.35      157.63      2.65 o 
   7   6   5       50.62       49.12      2.48 o 
   8   6   5        5.13        4.85      3.31 o 
   9   6   5        3.25        4.30      4.70 o 
 -10   7   5       10.41        7.74      6.37 o 
  -9   7   5      116.12      128.15      6.29 o 
  -8   7   5       70.88       72.43      5.17 o 
  -7   7   5       29.02       30.86      3.56 o 
  -6   7   5       44.00       41.03      3.14 o 
  -5   7   5       50.25       46.89      2.57 o 
  -4   7   5       25.50       26.23      2.36 o 
  -3   7   5       36.64       32.38      2.40 o 
  -2   7   5      133.20      129.74      2.62 o 
  -1   7   5       52.64       64.82      2.12 o 
   0   7   5        2.01        0.12      0.74 o 
   1   7   5       27.13       30.76      2.60 o 
   2   7   5       21.42       17.82      2.47 o 
   3   7   5       55.83       48.65      2.67 o 
   4   7   5       51.19       56.24      2.80 o 
   5   7   5       27.19       32.68      2.26 o 
   6   7   5       70.01       69.07      2.36 o 
   7   7   5        8.93        6.86      2.91 o 
   8   7   5       23.23       21.19      3.96 o 
  -8   8   5       12.31        5.25      5.87 o 
  -7   8   5        7.84        7.28      4.05 o 
  -6   8   5        8.45        9.89      3.19 o 
  -5   8   5        4.75        2.04      2.66 o 
  -4   8   5       71.14       67.28      2.58 o 
  -3   8   5        1.26        3.93      2.75 o 
  -2   8   5        8.80        6.74      3.67 o 
  -1   8   5       18.54       14.19      3.42 o 
   0   8   5       54.05       54.42      2.96 o 
   1   8   5       11.90        9.76      3.07 o 
   2   8   5       62.10       65.43      2.99 o 
   3   8   5       22.62       26.55      2.77 o 
   4   8   5       30.34       31.12      2.91 o 
   5   8   5       20.68       21.96      2.68 o 
   6   8   5        4.57        5.16      2.85 o 
  -5   9   5        2.57        2.49      3.15 o 
  -4   9   5        1.30        4.21      2.95 o 
  -3   9   5        1.64        0.17      1.33 o 
  -2   9   5        7.19        9.15      4.19 o 
  -1   9   5        0.79        1.34      4.39 o 
   0   9   5       16.32       21.86      4.30 o 
   1   9   5       50.01       52.09      3.81 o 
   2   9   5      100.19      114.83      3.56 o 
   3   9   5       54.61       60.20      3.81 o 
 -15   0   6        9.80        9.51      6.33 o 
 -14   0   6      102.64      118.93      5.96 o 
 -13   0   6       12.48       11.58      4.92 o 
 -12   0   6       22.01       16.88      4.34 o 
 -11   0   6       57.92       55.44      2.56 o 
 -10   0   6       14.58       17.69      2.32 o 
  -9   0   6      136.53      129.36      2.11 o 
  -8   0   6      124.12      127.49      3.35 o 
  -7   0   6      169.47      157.32      3.52 o 
  -6   0   6       47.34       58.04      2.36 o 
  -5   0   6      155.49      218.40      2.67 o 
  -4   0   6      444.36      429.14      2.59 o 
  -3   0   6       28.71       30.21      0.85 o 
  -2   0   6      110.25       97.05      1.13 o 
  -1   0   6       52.18       47.93      1.59 o 
   0   0   6      176.37      193.61      1.36 o 
   1   0   6      247.11      275.45      2.11 o 
   2   0   6       38.97       41.69      1.43 o 
   3   0   6        7.50       11.00      1.65 o 
   4   0   6      569.72      580.95      6.33 o 
   5   0   6      500.43      499.13      6.33 o 
   6   0   6        1.92        3.02      2.40 o 
   7   0   6        0.95        0.29      2.56 o 
   8   0   6       22.01       15.43      3.23 o 
   9   0   6       49.07       41.82      3.76 o 
  10   0   6        1.61        5.25      4.05 o 
  11   0   6        2.92        1.90      4.63 o 
  12   0   6       62.22       65.77      5.09 o 
 -15   1   6        7.69        5.44      4.45 o 
 -14   1   6       18.56       18.83      4.05 o 
 -13   1   6       42.50       41.19      3.49 o 
 -12   1   6       84.94       84.21      3.25 o 
 -11   1   6      187.87      183.74      2.92 o 
 -10   1   6        6.58        4.15      1.75 o 
  -9   1   6      408.22      404.08      3.41 o 
  -8   1   6       88.79       86.13      2.28 o 
  -7   1   6       33.90       30.91      1.00 o 
  -6   1   6      482.00      512.38      4.40 o 
  -5   1   6     1275.62     1353.71     24.30 o 
  -4   1   6      972.05     1165.88      4.02 o 
  -3   1   6      386.17      425.33      2.88 o 
  -2   1   6        4.99       10.64      0.66 o 
  -1   1   6     1087.12     1118.56      3.33 o 
   0   1   6      220.00      202.44      1.15 o 
   1   1   6      116.74      159.54      1.20 o 
   2   1   6      127.11      135.02      1.17 o 
   3   1   6       69.40       57.84      1.23 o 
   4   1   6       35.58       44.25      1.26 o 
   5   1   6      218.56      217.82      2.48 o 
   6   1   6      401.12      394.48      3.37 o 
   7   1   6      420.30      398.59      3.56 o 
   8   1   6        3.91        3.69      2.22 o 
   9   1   6       58.76       44.86      2.46 o 
  10   1   6       42.33       34.34      2.87 o 
  11   1   6        3.38        4.24      3.03 o 
  12   1   6       91.98      106.49      5.05 o 
 -14   2   6        6.19        6.50      5.13 o 
 -13   2   6       13.56       16.14      3.04 o 
 -12   2   6       47.85       49.33      2.43 o 
 -11   2   6      111.90      104.92      3.03 o 
 -10   2   6       30.87       31.41      2.31 o 
  -9   2   6      174.98      158.08      2.26 o 
  -8   2   6      122.03      111.82      1.88 o 
  -7   2   6      149.84      174.62      2.10 o 
  -6   2   6      262.83      264.98      2.53 o 
  -5   2   6       37.25       33.49      0.65 o 
  -4   2   6      734.32      726.86      2.68 o 
  -3   2   6       33.97       29.41      0.68 o 
  -2   2   6      495.17      454.08      1.71 o 
  -1   2   6      311.63      325.69      1.68 o 
   0   2   6      329.11      371.09      1.41 o 
   1   2   6      369.54      412.81      1.73 o 
   2   2   6      737.84      751.96      2.37 o 
   3   2   6      172.78      165.79      1.83 o 
   4   2   6     1147.57     1079.33      9.55 o 
   5   2   6      745.62      746.51      4.48 o 
   6   2   6      802.64      772.09      7.23 o 
   7   2   6      178.19      179.09      2.60 o 
   8   2   6      197.11      208.06      2.89 o 
   9   2   6       46.59       52.04      2.58 o 
  10   2   6       12.98       14.66      2.56 o 
  11   2   6       17.25       21.85      3.35 o 
  12   2   6       19.22       21.01      4.11 o 
 -14   3   6       13.21       14.35      3.46 o 
 -13   3   6        2.16        0.67      1.68 o 
 -12   3   6       24.56       24.73      2.61 o 
 -11   3   6       17.12       15.52      2.35 o 
 -10   3   6       30.80       33.20      1.98 o 
  -9   3   6       18.42       13.92      1.92 o 
  -8   3   6      117.72      124.48      2.32 o 
  -7   3   6       19.12       21.21      1.03 o 
  -6   3   6      102.65       95.63      1.15 o 
  -5   3   6       22.10       23.38      0.89 o 
  -4   3   6       84.43       89.50      1.07 o 
  -3   3   6       53.38       51.96      0.87 o 
  -2   3   6       25.96       36.89      1.16 o 
  -1   3   6      660.92      686.61      4.38 o 
   0   3   6      474.93      519.61      2.87 o 
   1   3   6      249.68      273.20      4.04 o 
   2   3   6      175.19      162.75      1.15 o 
   3   3   6        0.18        1.48      1.05 o 
   4   3   6        2.85        3.12      1.28 o 
   5   3   6      369.05      361.18      4.40 o 
   6   3   6      726.45      718.32      4.86 o 
   7   3   6       55.22       45.07      2.14 o 
   8   3   6       76.86       64.04      3.72 o 
   9   3   6       20.88       18.29      2.65 o 
  10   3   6       38.10       37.74      2.69 o 
  11   3   6       26.08       25.93      3.05 o 
 -13   4   6       42.95       48.45      3.70 o 
 -12   4   6       15.20       14.87      3.03 o 
 -11   4   6       85.33       81.29      4.18 o 
 -10   4   6       95.64      100.21      3.17 o 
  -9   4   6      105.50      109.93      7.18 o 
  -8   4   6       89.43       93.04      2.83 o 
  -7   4   6      262.41      256.71      2.09 o 
  -6   4   6       26.18       24.37      1.29 o 
  -5   4   6       68.08       64.66      1.38 o 
  -4   4   6      122.42      129.48      1.65 o 
  -3   4   6      131.17      137.49      1.67 o 
  -2   4   6       24.09       23.75      0.94 o 
  -1   4   6      462.69      469.00      2.81 o 
   0   4   6       96.20       97.50      1.38 o 
   1   4   6      103.64      116.30      1.49 o 
   2   4   6       87.52       85.39      2.08 o 
   3   4   6      529.94      535.34      7.28 o 
   4   4   6      316.47      324.22      5.68 o 
   5   4   6       74.46       71.69      1.81 o 
   6   4   6       33.42       30.35      2.04 o 
   7   4   6       17.41       22.11      2.90 o 
   8   4   6       15.98       13.69      3.05 o 
   9   4   6       42.04       44.28      3.35 o 
  10   4   6       44.19       45.40      3.99 o 
  11   4   6       41.44       43.29      4.28 o 
 -13   5   6       17.71       19.55      4.46 o 
 -12   5   6       29.78       29.71      4.19 o 
 -11   5   6       55.79       47.02      3.70 o 
 -10   5   6      115.68      118.60      3.54 o 
  -9   5   6       19.39       18.33      2.97 o 
  -8   5   6       14.68       11.95      2.77 o 
  -7   5   6       44.46       42.62      2.05 o 
  -6   5   6      154.92      148.58      2.42 o 
  -5   5   6      127.86      119.84      2.11 o 
  -4   5   6      172.00      149.95      1.76 o 
  -3   5   6      157.91      154.46      1.74 o 
  -2   5   6      182.06      206.26      3.55 o 
  -1   5   6       19.72       19.09      1.41 o 
   0   5   6       97.13       91.89      1.65 o 
   1   5   6      457.28      442.12      4.10 o 
   2   5   6       12.51       15.38      1.49 o 
   3   5   6      251.19      229.77      2.68 o 
   4   5   6       16.81       10.34      1.69 o 
   5   5   6      119.19      120.32      2.27 o 
   6   5   6      130.87      122.83      3.01 o 
   7   5   6        9.04        6.01      2.67 o 
   8   5   6       32.65       30.78      6.12 o 
   9   5   6      174.67      187.25      4.22 o 
  10   5   6       61.96       65.41      3.72 o 
 -11   6   6       33.65       40.56      3.99 o 
 -10   6   6      160.08      162.80      4.18 o 
  -9   6   6      201.71      203.39      4.38 o 
  -8   6   6      103.53      101.22      5.65 o 
  -7   6   6       61.92       62.36      6.18 o 
  -6   6   6      135.09      131.61      2.54 o 
  -5   6   6       94.03       84.32      1.74 o 
  -4   6   6      145.61      129.62      1.88 o 
  -3   6   6       54.79       43.97      2.05 o 
  -2   6   6       11.94       10.35      1.70 o 
  -1   6   6       57.93       52.79      1.67 o 
   0   6   6       77.05       95.03      1.88 o 
   1   6   6      150.23      148.78      3.33 o 
   2   6   6       72.57       71.75      2.64 o 
   3   6   6      151.82      149.75      2.44 o 
   4   6   6       33.19       24.90      2.17 o 
   5   6   6       44.42       42.72      2.23 o 
   6   6   6        2.00        2.33      2.38 o 
   7   6   6        3.20        1.12      2.11 o 
   8   6   6       17.34       17.72      3.31 o 
   9   6   6       13.35       16.89      4.62 o 
 -10   7   6       39.14       39.10      4.38 o 
  -9   7   6      181.49      201.82      4.62 o 
  -8   7   6      198.68      196.57      4.40 o 
  -7   7   6       49.00       41.37      5.63 o 
  -6   7   6       31.74       26.16      2.77 o 
  -5   7   6       64.93       56.50      2.21 o 
  -4   7   6       37.54       36.74      2.59 o 
  -3   7   6      105.00      106.19      2.48 o 
  -2   7   6      173.55      166.64      2.42 o 
  -1   7   6       48.89       39.74      2.09 o 
   0   7   6       26.63       41.27      2.51 o 
   1   7   6       14.01       15.64      2.60 o 
   2   7   6       33.46       34.49      2.59 o 
   3   7   6       34.94       36.76      2.29 o 
   4   7   6       16.50       16.74      2.64 o 
   5   7   6       73.84       87.84      2.67 o 
   6   7   6       94.97      108.70      2.64 o 
   7   7   6       16.34       18.93      3.19 o 
  -8   8   6       13.77       10.80      6.00 o 
  -7   8   6       39.45       39.81      4.28 o 
  -6   8   6       12.51       10.73      2.84 o 
  -5   8   6       18.80       19.22      2.73 o 
  -4   8   6        7.40        8.20      2.98 o 
  -3   8   6        1.31        1.09      2.89 o 
  -2   8   6        7.71        5.09      3.61 o 
  -1   8   6       13.13       11.75      3.73 o 
   0   8   6       78.14       75.58      2.92 o 
   1   8   6       65.55       69.91      3.05 o 
   2   8   6       20.13       21.90      3.35 o 
   3   8   6       85.61       86.58      3.57 o 
   4   8   6       33.44       38.50      2.66 o 
   5   8   6       58.03       61.85      2.77 o 
  -4   9   6       65.75       66.98      3.63 o 
  -3   9   6       16.21       17.70      4.54 o 
  -2   9   6        0.16       -0.97      3.15 o 
  -1   9   6       21.04       20.81      4.82 o 
   0   9   6       80.12       82.45      4.58 o 
   1   9   6      122.34      137.20      3.67 o 
   2   9   6       55.40       57.22      3.84 o 
 -15   0   7        6.03        4.30      5.92 o 
 -14   0   7        8.26       14.93      6.20 o 
 -13   0   7       85.47       69.25      4.92 o 
 -12   0   7      324.74      331.07      4.56 o 
 -11   0   7       32.79       28.44      2.58 o 
 -10   0   7      187.94      168.37      3.25 o 
  -9   0   7      215.66      211.26      4.47 o 
  -8   0   7        0.54       -1.32      1.32 o 
  -7   0   7      467.10      477.41      5.92 o 
  -6   0   7     3516.91     3843.16     15.84 o 
  -5   0   7     4054.56     4486.08     25.66 o 
  -4   0   7      591.45      557.19      7.74 o 
  -3   0   7      183.72      222.93      1.73 o 
  -2   0   7      246.80      294.27      3.91 o 
  -1   0   7      192.92      191.70      1.63 o 
   0   0   7       33.99       37.06      0.90 o 
   1   0   7      171.32      183.57      2.42 o 
   2   0   7       53.11       57.47      1.15 o 
   3   0   7        1.01        3.97      1.44 o 
   4   0   7      118.62      127.70      3.39 o 
   5   0   7      128.10      128.90      3.68 o 
   6   0   7      398.60      380.24      6.25 o 
   7   0   7       27.65       25.61      3.02 o 
   8   0   7        0.34       -0.37     39.05 o 
   9   0   7       15.71       11.33      3.72 o 
  10   0   7        0.02       -0.66      5.13 o 
  11   0   7       23.71       24.32      4.84 o 
  12   0   7        9.76       18.57      5.58 o 
 -15   1   7       23.13       20.27      4.77 o 
 -14   1   7        7.49        5.86      4.33 o 
 -13   1   7        7.69        5.91      2.76 o 
 -12   1   7        8.25        7.04      2.43 o 
 -11   1   7      209.29      218.54      3.17 o 
 -10   1   7       55.04       50.31      1.80 o 
  -9   1   7       14.04       11.65      1.60 o 
  -8   1   7       22.60       19.67      1.50 o 
  -7   1   7       11.68       14.37      1.01 o 
  -6   1   7      185.77      211.11      2.00 o 
  -5   1   7      536.62      522.37      2.33 o 
  -4   1   7      349.79      368.40      2.22 o 
  -3   1   7      230.46      241.89      1.39 o 
  -2   1   7      109.27       93.91      1.28 o 
  -1   1   7      552.64      584.57      4.04 o 
   0   1   7      219.18      239.35      1.43 o 
   1   1   7      103.55       90.69      1.04 o 
   2   1   7      225.59      212.18      1.52 o 
   3   1   7       19.62       17.80      0.83 o 
   4   1   7       16.97       17.11      1.01 o 
   5   1   7       96.45       92.27      1.86 o 
   6   1   7       79.07       80.93      1.90 o 
   7   1   7      580.09      581.14      5.76 o 
   8   1   7       17.68       15.66      2.53 o 
   9   1   7      103.21      102.86      3.12 o 
  10   1   7      136.18      133.90      5.65 o 
  11   1   7       36.98       43.26      3.70 o 
  12   1   7       32.71       36.26      4.30 o 
 -14   2   7        8.62        6.13      3.31 o 
 -13   2   7        2.72        2.11      3.03 o 
 -12   2   7       22.49       23.30      2.61 o 
 -11   2   7       44.01       49.40      2.78 o 
 -10   2   7       58.27       54.54      2.50 o 
  -9   2   7       15.39       14.66      1.55 o 
  -8   2   7       46.07       48.52      1.53 o 
  -7   2   7       87.40       79.45      1.22 o 
  -6   2   7      255.49      252.98      2.97 o 
  -5   2   7      576.78      589.77      2.73 o 
  -4   2   7       55.97       59.75      0.95 o 
  -3   2   7      193.54      209.30      1.57 o 
  -2   2   7      119.62      118.35      1.31 o 
  -1   2   7      164.50      160.76      1.17 o 
   0   2   7      386.74      394.34      2.29 o 
   1   2   7      943.55      915.71      5.09 o 
   2   2   7      152.05      172.26      1.40 o 
   3   2   7      187.27      182.72      1.51 o 
   4   2   7      714.24      716.49      5.22 o 
   5   2   7      605.57      614.56      4.50 o 
   6   2   7      230.03      234.55      2.94 o 
   7   2   7      181.63      166.14      2.65 o 
   8   2   7      233.49      227.45      3.14 o 
   9   2   7       62.83       58.05      2.66 o 
  10   2   7       45.76       50.36      3.09 o 
  11   2   7      130.46      127.89      3.86 o 
 -14   3   7        5.68        5.02      3.54 o 
 -13   3   7        7.44        8.73      3.26 o 
 -12   3   7        8.50        6.81      3.41 o 
 -11   3   7       48.36       49.92      3.01 o 
 -10   3   7      285.35      272.50      4.31 o 
  -9   3   7      492.25      475.19      5.25 o 
  -8   3   7      212.52      209.18      2.72 o 
  -7   3   7       80.65       82.63      1.64 o 
  -6   3   7      135.91      128.60      1.42 o 
  -5   3   7       24.21       19.86      0.90 o 
  -4   3   7        8.32        9.75      0.87 o 
  -3   3   7      529.55      529.07      2.51 o 
  -2   3   7      141.05      152.89      1.29 o 
  -1   3   7       85.58       96.35      1.60 o 
   0   3   7      156.31      158.69      1.46 o 
   1   3   7       63.94       66.82      1.06 o 
   2   3   7       14.76       18.40      0.87 o 
   3   3   7      252.46      252.31      1.87 o 
   4   3   7      143.76      154.56      2.59 o 
   5   3   7        7.77        8.26      1.72 o 
   6   3   7        2.11        2.31      1.90 o 
   7   3   7      103.28      102.59      2.38 o 
   8   3   7       40.22       40.69      2.97 o 
   9   3   7       10.39        9.56      4.43 o 
  10   3   7        6.20        8.52      5.21 o 
  11   3   7       45.18       42.36      5.42 o 
 -13   4   7        4.75        4.07      4.09 o 
 -12   4   7        6.71       12.21      3.68 o 
 -11   4   7       44.20       40.71      4.01 o 
 -10   4   7      197.33      202.32      4.04 o 
  -9   4   7       67.38       75.73      2.34 o 
  -8   4   7      407.83      420.65      4.15 o 
  -7   4   7       21.09       17.95      1.45 o 
  -6   4   7       10.09        7.34      1.12 o 
  -5   4   7       21.20       21.12      1.06 o 
  -4   4   7      236.17      247.87      2.84 o 
  -3   4   7      524.97      572.62      4.38 o 
  -2   4   7      110.72       99.99      2.27 o 
  -1   4   7      200.40      197.18      1.90 o 
   0   4   7       18.70       20.22      1.20 o 
   1   4   7        9.96       10.26      1.11 o 
   2   4   7       94.31       91.27      1.46 o 
   3   4   7      168.87      164.43      2.27 o 
   4   4   7      558.23      542.16      4.78 o 
   5   4   7       58.81       53.41      1.98 o 
   6   4   7      111.83      114.78      2.48 o 
   7   4   7       22.21       28.32      2.37 o 
   8   4   7       20.64       18.74      3.44 o 
   9   4   7       35.40       32.51      3.74 o 
  10   4   7        5.86        7.68      3.44 o 
 -12   5   7        8.86        7.12      3.22 o 
 -11   5   7        1.13       -0.08      1.94 o 
 -10   5   7        9.30        9.60      2.69 o 
  -9   5   7       82.68       75.42      2.58 o 
  -8   5   7       38.18       36.98      2.25 o 
  -7   5   7       81.08       83.62      1.86 o 
  -6   5   7       23.11       20.96      1.22 o 
  -5   5   7        0.56       -0.25      0.68 o 
  -4   5   7      111.34      107.53      1.48 o 
  -3   5   7      260.95      248.24      2.57 o 
  -2   5   7       97.12       89.45      1.74 o 
  -1   5   7       16.04       17.61      1.45 o 
   0   5   7      160.07      158.86      1.91 o 
   1   5   7      105.35      110.89      1.81 o 
   2   5   7       84.41       92.56      3.42 o 
   3   5   7      120.78      127.63      2.22 o 
   4   5   7        1.07        0.97      1.93 o 
   5   5   7      200.38      185.01      2.88 o 
   6   5   7       13.05       11.91      2.42 o 
   7   5   7       33.37       35.74      3.41 o 
   8   5   7       21.81       18.57      3.73 o 
   9   5   7       66.48       72.12      5.69 o 
 -11   6   7       41.39       47.44      3.44 o 
 -10   6   7       91.01       90.21      4.15 o 
  -9   6   7      130.17      137.34      3.71 o 
  -8   6   7       30.43       30.15      3.19 o 
  -7   6   7       47.61       52.66      3.79 o 
  -6   6   7       22.11       20.41      1.68 o 
  -5   6   7      153.58      160.97      2.15 o 
  -4   6   7      268.88      249.17      2.77 o 
  -3   6   7       81.61       75.77      2.09 o 
  -2   6   7       70.83       66.56      2.06 o 
  -1   6   7       30.52       31.46      1.60 o 
   0   6   7       30.41       24.14      1.59 o 
   1   6   7       66.90       64.65      1.82 o 
   2   6   7       13.91       11.26      1.94 o 
   3   6   7       40.15       47.07      2.08 o 
   4   6   7       10.33       11.05      2.29 o 
   5   6   7       86.39       85.23      2.45 o 
   6   6   7       58.84       57.09      2.56 o 
   7   6   7       39.98       39.43      3.14 o 
   8   6   7        5.08        6.87      6.25 o 
 -10   7   7      104.20      109.31      4.39 o 
  -9   7   7       26.26       27.40      4.23 o 
  -8   7   7        9.01       14.33      3.92 o 
  -7   7   7       45.37       45.88      2.90 o 
  -6   7   7      151.22      139.97      2.58 o 
  -5   7   7       61.60       59.12      2.05 o 
  -4   7   7       20.00       19.57      2.22 o 
  -3   7   7       67.28       67.53      2.55 o 
  -2   7   7       13.47        7.50      2.52 o 
  -1   7   7       10.62       13.71      2.74 o 
   0   7   7       14.46       14.92      2.42 o 
   1   7   7       76.45       87.70      2.21 o 
   2   7   7       10.81        7.68      2.41 o 
   3   7   7       31.83       35.13      2.44 o 
   4   7   7       56.08       53.39      2.52 o 
   5   7   7      118.47      118.94      2.87 o 
   6   7   7       68.49       78.10      3.03 o 
   7   7   7        0.87       -0.33      1.83 o 
  -7   8   7       22.71       22.68      4.72 o 
  -6   8   7        1.59        0.11      0.72 o 
  -5   8   7        7.30        6.83      2.40 o 
  -4   8   7       45.39       48.70      2.58 o 
  -3   8   7        3.27        1.19      1.28 o 
  -2   8   7       12.23       11.47      3.88 o 
  -1   8   7       30.36       41.33      3.77 o 
   0   8   7       27.29       22.45      3.27 o 
   1   8   7       37.94       45.23      2.75 o 
   2   8   7        7.30        9.62      2.80 o 
   3   8   7      109.02      119.92      2.91 o 
   4   8   7       52.35       56.37      3.13 o 
  -3   9   7        1.95        0.43      1.26 o 
  -2   9   7       11.08        7.53      4.71 o 
  -1   9   7       33.93       43.90      4.84 o 
   0   9   7       23.25       28.06      4.80 o 
 -15   0   8      114.00      129.97      6.99 o 
 -14   0   8        0.05        2.69      5.79 o 
 -13   0   8        3.94        0.21      2.69 o 
 -12   0   8      126.22      116.22      3.09 o 
 -11   0   8       23.97       21.65      2.64 o 
 -10   0   8       96.92       90.37      2.60 o 
  -9   0   8       27.48       34.29      2.69 o 
  -8   0   8       18.16       20.35      2.77 o 
  -7   0   8      611.93      665.46      7.32 o 
  -6   0   8        1.28        1.21      1.26 o 
  -5   0   8      713.06      780.30      6.29 o 
  -4   0   8      191.73      181.87      1.94 o 
  -3   0   8      264.79      292.26      4.26 o 
  -2   0   8      448.68      458.65      2.60 o 
  -1   0   8      316.26      352.20      3.71 o 
   0   0   8        9.23        9.04      0.85 o 
   1   0   8       49.67       56.81      1.13 o 
   2   0   8        3.63        5.07      1.22 o 
   3   0   8      283.53      266.00      3.26 o 
   4   0   8      341.86      338.01      3.89 o 
   5   0   8      154.49      150.56      2.97 o 
   6   0   8     1003.20     1064.82     10.59 o 
   7   0   8       68.45       52.08      3.35 o 
   8   0   8        3.43        5.09      3.64 o 
   9   0   8       37.78       26.72      4.26 o 
  10   0   8        0.21        1.61      4.55 o 
  11   0   8       55.31       56.84      5.25 o 
 -14   1   8       16.07       15.97      4.38 o 
 -13   1   8       62.77       68.38      2.94 o 
 -12   1   8       24.59       25.02      2.60 o 
 -11   1   8       15.98       12.66      2.12 o 
 -10   1   8      203.83      189.71      2.76 o 
  -9   1   8       34.42       36.98      1.61 o 
  -8   1   8       27.20       30.43      1.54 o 
  -7   1   8       21.53       21.84      1.16 o 
  -6   1   8       61.92       63.40      1.13 o 
  -5   1   8      124.81      131.34      1.09 o 
  -4   1   8      411.27      406.66      2.45 o 
  -3   1   8      261.63      237.80      1.50 o 
  -2   1   8      645.15      697.45      2.99 o 
  -1   1   8      151.19      152.97      1.11 o 
   0   1   8      233.92      219.26      1.34 o 
   1   1   8      144.18      148.07      1.34 o 
   2   1   8        6.35        6.01      0.87 o 
   3   1   8      147.40      148.73      1.47 o 
   4   1   8       99.25       94.82      1.32 o 
   5   1   8       83.40       77.42      1.43 o 
   6   1   8      382.18      356.71      3.16 o 
   7   1   8      156.76      147.58      3.28 o 
   8   1   8      110.91      128.00      3.33 o 
   9   1   8      109.74      116.82      3.41 o 
  10   1   8      154.10      166.78      4.67 o 
  11   1   8       53.58       55.27      3.85 o 
 -14   2   8        6.34        7.67      3.27 o 
 -13   2   8        5.01        5.12      3.03 o 
 -12   2   8       57.47       52.64      3.24 o 
 -11   2   8       28.27       23.97      3.01 o 
 -10   2   8       44.10       37.45      2.53 o 
  -9   2   8       93.75       88.81      1.99 o 
  -8   2   8        1.81        2.05      1.37 o 
  -7   2   8      141.24      135.97      1.58 o 
  -6   2   8      296.21      309.15      2.21 o 
  -5   2   8        7.47        8.46      0.83 o 
  -4   2   8      238.38      215.00      1.64 o 
  -3   2   8       24.38       22.65      0.83 o 
  -2   2   8      451.92      489.81      2.29 o 
  -1   2   8       89.18      104.45      0.98 o 
   0   2   8       57.16       60.16      0.83 o 
   1   2   8        4.93        5.32      0.77 o 
   2   2   8       92.84       91.05      1.17 o 
   3   2   8      185.46      188.17      1.75 o 
   4   2   8      228.35      225.86      1.99 o 
   5   2   8      630.49      596.63      3.91 o 
   6   2   8      112.56       98.34      1.97 o 
   7   2   8       86.24       74.62      1.86 o 
   8   2   8       44.55       42.63      2.62 o 
   9   2   8        9.25       10.50      3.14 o 
  10   2   8       28.51       26.97      3.42 o 
  11   2   8       44.67       45.87      3.89 o 
 -14   3   8       12.22       10.83      3.68 o 
 -13   3   8        1.56        1.98      3.57 o 
 -12   3   8       22.52       22.58      3.52 o 
 -11   3   8      285.60      299.68      4.79 o 
 -10   3   8       12.22       21.66      2.88 o 
  -9   3   8      221.62      215.78      3.85 o 
  -8   3   8      232.23      244.82      3.11 o 
  -7   3   8      217.88      197.13      2.20 o 
  -6   3   8       48.00       38.76      1.19 o 
  -5   3   8      564.47      586.50      3.11 o 
  -4   3   8      872.02      836.30      3.08 o 
  -3   3   8       47.31       40.54      1.30 o 
  -2   3   8      112.97      123.64      1.22 o 
  -1   3   8      406.39      422.02      2.69 o 
   0   3   8      249.60      249.61      1.70 o 
   1   3   8       23.59       26.55      0.84 o 
   2   3   8      108.64      107.21      1.23 o 
   3   3   8        5.69        5.97      1.43 o 
   4   3   8       64.71       61.06      1.86 o 
   5   3   8      189.57      182.28      3.77 o 
   6   3   8       43.05       44.06      1.95 o 
   7   3   8       28.43       28.41      2.31 o 
   8   3   8       22.71       21.05      3.36 o 
   9   3   8       28.54       23.65      3.90 o 
  10   3   8       20.21       23.48      4.35 o 
 -13   4   8       25.73       27.76      3.93 o 
 -12   4   8        3.57        2.77      5.09 o 
 -11   4   8       29.98       30.75      3.91 o 
 -10   4   8        0.20       -0.28      1.15 o 
  -9   4   8       36.12       32.62      2.91 o 
  -8   4   8       66.15       60.79      6.52 o 
  -7   4   8      123.79      113.65      1.87 o 
  -6   4   8       22.32       19.95      1.42 o 
  -5   4   8      444.41      465.31      2.71 o 
  -4   4   8      196.09      192.53      1.75 o 
  -3   4   8      358.15      371.28      2.38 o 
  -2   4   8       90.38      100.31      2.00 o 
  -1   4   8       86.06       80.02      1.41 o 
   0   4   8       72.08       73.87      1.41 o 
   1   4   8       22.65       18.32      1.26 o 
   2   4   8       20.77       17.89      1.28 o 
   3   4   8       81.05       78.82      1.87 o 
   4   4   8      221.36      243.28      2.59 o 
   5   4   8       79.79       68.51      2.09 o 
   6   4   8       27.97       35.41      2.20 o 
   7   4   8        6.24        6.30      2.61 o 
   8   4   8       12.18       16.39      3.91 o 
   9   4   8        3.99        3.31      3.95 o 
  10   4   8       37.85       45.72     11.27 o 
 -12   5   8        4.16        3.20      3.61 o 
 -11   5   8       22.38       19.02      3.95 o 
 -10   5   8        3.00        2.83      3.35 o 
  -9   5   8       40.57       38.27      3.09 o 
  -8   5   8       15.92       12.27      3.01 o 
  -7   5   8        1.97        0.71      1.53 o 
  -6   5   8      193.70      196.65      3.02 o 
  -5   5   8      116.25      109.73      1.57 o 
  -4   5   8        5.22        4.37      1.31 o 
  -3   5   8      328.81      332.76      2.67 o 
  -2   5   8        1.77        0.47      1.43 o 
  -1   5   8       31.41       30.12      1.38 o 
   0   5   8       68.62       66.85      2.10 o 
   1   5   8       39.99       48.75      2.12 o 
   2   5   8       36.08       44.04      1.86 o 
   3   5   8       48.39       45.05      1.77 o 
   4   5   8       10.39       11.30      2.00 o 
   5   5   8       65.32       74.60      2.23 o 
   6   5   8       28.89       29.34      2.62 o 
   7   5   8        5.47        2.54      2.76 o 
   8   5   8       59.69       54.38      3.77 o 
   9   5   8       32.66       32.06      4.59 o 
 -11   6   8       53.36       52.78      4.36 o 
 -10   6   8       34.78       26.16      3.73 o 
  -9   6   8        8.74        9.15      3.39 o 
  -8   6   8       31.69       28.40      3.17 o 
  -7   6   8       51.54       47.29      2.22 o 
  -6   6   8       45.75       46.52      2.08 o 
  -5   6   8      200.38      199.57      2.73 o 
  -4   6   8      481.89      487.94      5.19 o 
  -3   6   8       29.94       32.15      1.86 o 
  -2   6   8       25.91       24.14      1.88 o 
  -1   6   8        0.25        0.39      1.35 o 
   0   6   8       91.42       81.54      2.07 o 
   1   6   8       39.72       40.95      1.87 o 
   2   6   8       37.24       29.32      2.12 o 
   3   6   8        5.66       11.57      2.20 o 
   4   6   8       17.57       14.74      2.32 o 
   5   6   8       82.87       87.89      2.49 o 
   6   6   8       31.19       34.55      3.27 o 
   7   6   8       40.02       44.13      4.70 o 
  -9   7   8       16.75       16.89      3.02 o 
  -8   7   8       44.40       42.04      6.68 o 
  -7   7   8       45.74       46.14      2.85 o 
  -6   7   8        6.16        8.23      2.70 o 
  -5   7   8       28.87       31.02      2.35 o 
  -4   7   8       11.47        9.41      2.34 o 
  -3   7   8       24.83       23.43      2.19 o 
  -2   7   8       18.46       17.06      2.26 o 
  -1   7   8        2.07        0.62      1.29 o 
   0   7   8       91.66      100.09      2.44 o 
   1   7   8       62.13       65.47      2.49 o 
   2   7   8       28.75       24.14      2.58 o 
   3   7   8       23.63       25.95      2.50 o 
   4   7   8       17.54       17.74      2.98 o 
   5   7   8       70.45       73.03      2.93 o 
   6   7   8       63.29       62.97      3.20 o 
  -7   8   8        0.34       -0.51      2.83 o 
  -6   8   8        1.23        0.27      0.55 o 
  -5   8   8       21.14       21.50      3.51 o 
  -4   8   8       35.67       36.89      2.77 o 
  -3   8   8        1.08       -0.50      0.86 o 
  -2   8   8       16.89       19.50      3.19 o 
  -1   8   8       17.04       19.58      3.25 o 
   0   8   8        4.29        2.32      2.81 o 
   1   8   8       17.61       17.11      2.94 o 
   2   8   8       25.59       22.30      3.00 o 
   3   8   8        3.20        0.71      1.49 o 
 -14   0   9       69.29       63.25      6.62 o 
 -13   0   9      230.42      247.99      6.91 o 
 -12   0   9       36.33       41.73      3.03 o 
 -11   0   9        1.76        0.59      0.89 o 
 -10   0   9        2.92        0.95      3.10 o 
  -9   0   9        0.17       -0.74      1.08 o 
  -8   0   9        5.00        3.02      2.90 o 
  -7   0   9      238.76      307.19      5.34 o 
  -6   0   9      534.91      589.66      3.66 o 
  -5   0   9      266.42      275.15      2.78 o 
  -4   0   9      102.49      121.71      1.74 o 
  -3   0   9      130.52      146.94      2.33 o 
  -2   0   9        0.47       -0.09      1.24 o 
  -1   0   9        2.79        2.39      1.21 o 
   0   0   9       70.00       65.62      1.88 o 
   1   0   9       57.52       61.95      2.40 o 
   2   0   9        6.62        8.54      1.39 o 
   3   0   9        7.78        6.81      1.54 o 
   4   0   9       50.78       45.08      2.05 o 
   5   0   9      181.70      175.79      5.27 o 
   6   0   9       34.00       39.06      2.74 o 
   7   0   9        0.13       -0.50      2.28 o 
   8   0   9       67.16       82.03      4.34 o 
   9   0   9       11.20       12.16      4.59 o 
  10   0   9       21.95       15.60      5.21 o 
 -14   1   9       12.70       17.49      4.43 o 
 -13   1   9       26.72       26.91      2.99 o 
 -12   1   9       24.59       19.25      2.60 o 
 -11   1   9        7.87        9.94      2.26 o 
 -10   1   9      210.86      211.63      2.98 o 
  -9   1   9       30.40       27.75      1.81 o 
  -8   1   9       45.83       45.68      2.11 o 
  -7   1   9       87.18       89.79      1.37 o 
  -6   1   9       90.08      107.42      1.86 o 
  -5   1   9       52.50       55.75      1.05 o 
  -4   1   9      255.94      251.39      1.63 o 
  -3   1   9      191.78      197.75      1.78 o 
  -2   1   9      865.25      879.29      4.17 o 
  -1   1   9       18.35       15.77      0.73 o 
   0   1   9      298.55      296.22      1.94 o 
   1   1   9      154.14      162.57      1.38 o 
   2   1   9       98.30      103.06      1.43 o 
   3   1   9       10.96        8.68      1.10 o 
   4   1   9      109.00      115.04      1.49 o 
   5   1   9      646.21      610.37      5.52 o 
   6   1   9      114.55      112.09      2.13 o 
   7   1   9       77.83       81.82      2.35 o 
   8   1   9        5.87        5.72      2.61 o 
   9   1   9       84.23       84.06      3.41 o 
  10   1   9        3.56        2.34      3.69 o 
 -14   2   9        7.81        7.43      3.34 o 
 -13   2   9        1.15        1.01      1.96 o 
 -12   2   9        8.21        9.09      3.25 o 
 -11   2   9       49.76       44.08      3.12 o 
 -10   2   9      124.53      123.84      2.61 o 
  -9   2   9       96.08       99.10      2.24 o 
  -8   2   9       32.90       27.68      1.57 o 
  -7   2   9      160.49      142.79      1.74 o 
  -6   2   9        7.64        5.49      1.29 o 
  -5   2   9      182.16      188.77      2.08 o 
  -4   2   9       32.34       30.31      0.94 o 
  -3   2   9      166.58      156.85      1.71 o 
  -2   2   9      510.49      492.01      4.57 o 
  -1   2   9        2.34        5.73      0.81 o 
   0   2   9        2.21        2.71      0.74 o 
   1   2   9       86.47       78.92      1.11 o 
   2   2   9        3.50        2.71      0.51 o 
   3   2   9        5.46        3.50      1.23 o 
   4   2   9      205.65      209.39      2.32 o 
   5   2   9      260.13      251.16      3.19 o 
   6   2   9        0.16        1.35      0.95 o 
   7   2   9        5.25        4.05      2.05 o 
   8   2   9       30.32       27.74      2.59 o 
   9   2   9       72.10       65.55      3.16 o 
  10   2   9       54.73       63.90      3.93 o 
 -13   3   9       11.26        7.44      3.57 o 
 -12   3   9       37.17       39.40      3.86 o 
 -11   3   9       66.04       57.61      3.29 o 
 -10   3   9      179.71      172.09      4.67 o 
  -9   3   9      200.56      210.63      3.22 o 
  -8   3   9        3.99        6.02      2.06 o 
  -7   3   9       39.33       39.90      1.35 o 
  -6   3   9       34.72       34.36      1.28 o 
  -5   3   9      106.04      108.73      1.60 o 
  -4   3   9      533.25      546.41      2.63 o 
  -3   3   9      415.51      458.42      3.29 o 
  -2   3   9       32.25       35.02      0.94 o 
  -1   3   9       73.70       68.40      1.11 o 
   0   3   9       94.69       97.99      1.18 o 
   1   3   9       97.15      102.49      1.32 o 
   2   3   9        9.74        9.57      1.18 o 
   3   3   9      233.10      213.68      2.88 o 
   4   3   9      103.00      100.01      2.23 o 
   5   3   9      186.20      175.03      2.87 o 
   6   3   9        2.67        3.27      2.26 o 
   7   3   9       83.44       83.20      2.50 o 
   8   3   9       49.88       51.66      3.78 o 
   9   3   9       66.79       72.99      3.86 o 
  10   3   9       70.68       68.72      6.08 o 
 -13   4   9       10.81       17.69      4.09 o 
 -12   4   9       58.89       51.26      4.38 o 
 -11   4   9       12.28       13.75      3.54 o 
 -10   4   9      105.47      109.70      3.33 o 
  -9   4   9      151.24      159.20      3.63 o 
  -8   4   9       45.62       46.45      2.04 o 
  -7   4   9       63.04       61.71      1.53 o 
  -6   4   9      579.33      593.06      3.48 o 
  -5   4   9     1302.51     1320.00      7.94 o 
  -4   4   9      496.57      498.88      2.71 o 
  -3   4   9       72.05       77.71      1.46 o 
  -2   4   9      361.76      351.28      2.43 o 
  -1   4   9      139.95      137.08      1.79 o 
   0   4   9       12.64        8.91      1.33 o 
   1   4   9       94.75       91.23      1.39 o 
   2   4   9       73.26       61.69      1.51 o 
   3   4   9      129.68      131.26      2.17 o 
   4   4   9        0.76        0.17      1.29 o 
   5   4   9       24.14       21.50      2.29 o 
   6   4   9       39.84       38.06      2.56 o 
   7   4   9      112.28      126.69      4.57 o 
   8   4   9       48.65       55.94      3.77 o 
   9   4   9        5.15        3.12      4.51 o 
 -12   5   9       24.22       25.69      4.05 o 
 -11   5   9       19.01       18.81      4.08 o 
 -10   5   9       25.71       23.28      3.84 o 
  -9   5   9       20.32       19.56      3.42 o 
  -8   5   9        9.14        6.44      2.53 o 
  -7   5   9       39.34       36.29      1.96 o 
  -6   5   9      241.28      240.38      2.50 o 
  -5   5   9       27.84       23.59      1.64 o 
  -4   5   9       12.84       11.97      1.54 o 
  -3   5   9      228.89      228.12      2.34 o 
  -2   5   9      171.83      157.73      2.08 o 
  -1   5   9      153.08      150.03      2.02 o 
   0   5   9       65.66       49.28      1.56 o 
   1   5   9      218.94      203.24      4.40 o 
   2   5   9       36.96       30.92      1.91 o 
   3   5   9       23.36       23.66      2.18 o 
   4   5   9       12.50       14.76      1.86 o 
   5   5   9       77.20       75.52      2.20 o 
   6   5   9       24.74       24.82      2.81 o 
   7   5   9      125.52      134.71      3.75 o 
   8   5   9       68.17       81.28      8.81 o 
 -11   6   9       22.24       18.81      4.29 o 
 -10   6   9       24.58       24.61      3.77 o 
  -9   6   9       17.71       18.31      2.99 o 
  -8   6   9       76.23       81.71      2.92 o 
  -7   6   9      260.87      260.75      3.74 o 
  -6   6   9       90.99       91.68      2.59 o 
  -5   6   9      256.61      268.47      5.06 o 
  -4   6   9       62.26       64.08      1.84 o 
  -3   6   9        3.81        3.22      1.79 o 
  -2   6   9       93.35      108.52      2.62 o 
  -1   6   9       99.05       92.47      1.89 o 
   0   6   9        3.17        7.35      2.10 o 
   1   6   9       37.55       33.80      2.16 o 
   2   6   9        9.92       10.49      2.32 o 
   3   6   9        8.49        8.39      2.50 o 
   4   6   9       79.90       88.99      2.54 o 
   5   6   9       11.73       11.83      2.88 o 
   6   6   9       11.05        9.70      3.15 o 
   7   6   9       22.63       19.47      3.63 o 
  -9   7   9       16.06       17.92      4.65 o 
  -8   7   9        6.82        1.91     15.05 o 
  -7   7   9       36.85       41.29      3.24 o 
  -6   7   9       16.41       11.49      3.01 o 
  -5   7   9       32.36       32.26      3.77 o 
  -4   7   9        6.59        6.85      2.40 o 
  -3   7   9        3.57        5.71      1.99 o 
  -2   7   9       21.85       21.16      2.71 o 
  -1   7   9        8.36       10.57      2.56 o 
   0   7   9       11.64        9.14      2.55 o 
   1   7   9       28.32       33.19      2.62 o 
   2   7   9       43.31       57.14      2.76 o 
   3   7   9       59.33       64.24      2.79 o 
   4   7   9       41.14       51.73      3.04 o 
   5   7   9       92.44       97.44      3.14 o 
  -6   8   9       17.29       16.41      3.76 o 
  -5   8   9       35.42       33.74      3.52 o 
  -4   8   9        1.21       -0.04      2.17 o 
  -3   8   9       30.10       32.04      3.46 o 
  -2   8   9       50.98       60.03      3.30 o 
  -1   8   9       45.43       48.77      3.29 o 
   0   8   9       54.45       63.53      2.97 o 
   1   8   9       52.37       55.86      3.14 o 
   2   8   9        1.30       -0.70      1.94 o 
 -14   0  10      262.02      315.25      8.11 o 
 -13   0  10      110.06      113.63      5.21 o 
 -12   0  10       19.67       16.48      3.35 o 
 -11   0  10       62.12       50.72      2.82 o 
 -10   0  10        0.25       -0.04      0.41 o 
  -9   0  10       29.67       26.56      3.19 o 
  -8   0  10        1.13        0.04      3.14 o 
  -7   0  10       10.52        3.52      2.18 o 
  -6   0  10       27.07       25.99      1.89 o 
  -5   0  10       47.36       50.83      1.50 o 
  -4   0  10       25.09       21.46      1.36 o 
  -3   0  10       17.46       17.08      1.39 o 
  -2   0  10      421.97      409.36      3.80 o 
  -1   0  10        0.99        0.87      1.16 o 
   0   0  10      224.24      222.01      3.19 o 
   1   0  10       10.61       10.61      1.43 o 
   2   0  10       46.85       43.53      2.15 o 
   3   0  10        0.37       -0.05      0.53 o 
   4   0  10       39.41       36.89      1.89 o 
   5   0  10        1.65        0.89      2.07 o 
   6   0  10        3.75        1.17      2.93 o 
   7   0  10      156.36      154.88      3.70 o 
   8   0  10        7.97        8.29      3.57 o 
   9   0  10       15.78       17.69      4.31 o 
  10   0  10        0.76        5.01      4.51 o 
 -14   1  10       37.16       38.37      4.58 o 
 -13   1  10       19.44       18.61      3.09 o 
 -12   1  10        2.87        0.86      3.19 o 
 -11   1  10       64.73       58.54      2.37 o 
 -10   1  10        4.90        4.74      2.12 o 
  -9   1  10       67.57       62.91      2.41 o 
  -8   1  10       54.46       59.34      1.87 o 
  -7   1  10       45.45       51.02      1.23 o 
  -6   1  10       32.37       29.12      1.17 o 
  -5   1  10       98.21      100.82      1.37 o 
  -4   1  10      101.73       93.64      2.27 o 
  -3   1  10      197.02      202.18      2.29 o 
  -2   1  10       43.02       39.68      1.08 o 
  -1   1  10       49.98       45.96      0.91 o 
   0   1  10      215.24      218.46      1.62 o 
   1   1  10       37.43       39.39      1.06 o 
   2   1  10       39.05       38.07      1.13 o 
   3   1  10       12.29       13.53      1.17 o 
   4   1  10      202.82      187.31      1.93 o 
   5   1  10      162.91      166.77      2.11 o 
   6   1  10       36.17       35.94      1.93 o 
   7   1  10        1.39        0.03      2.30 o 
   8   1  10      170.62      180.53      4.36 o 
   9   1  10       29.17       28.82      3.26 o 
  10   1  10       54.24       56.17      3.56 o 
 -14   2  10        0.05        1.58      3.91 o 
 -13   2  10        1.97        1.69      3.12 o 
 -12   2  10       34.65       39.34      3.38 o 
 -11   2  10       25.91       26.80      3.18 o 
 -10   2  10       14.73       15.06      2.34 o 
  -9   2  10       43.39       47.71      1.81 o 
  -8   2  10       44.22       47.75      1.86 o 
  -7   2  10       99.30      110.72      1.82 o 
  -6   2  10        7.43        7.47      1.49 o 
  -5   2  10      581.25      586.07      7.98 o 
  -4   2  10      849.27      852.90      5.50 o 
  -3   2  10      274.76      287.16      3.23 o 
  -2   2  10      117.00      112.69      1.48 o 
  -1   2  10        0.05        0.08      1.04 o 
   0   2  10      214.64      214.64      1.93 o 
   1   2  10       68.50       62.20      1.30 o 
   2   2  10      138.77      133.54      1.74 o 
   3   2  10      289.26      282.19      2.70 o 
   4   2  10       61.07       55.33      2.01 o 
   5   2  10       96.45       91.69      2.32 o 
   6   2  10       15.99       14.96      2.24 o 
   7   2  10        6.90        4.82      2.29 o 
   8   2  10       20.46       13.68      2.85 o 
   9   2  10       56.00       65.91      3.29 o 
 -13   3  10       23.91       23.91      4.07 o 
 -12   3  10        9.04        7.33      3.87 o 
 -11   3  10       12.47        8.47      3.44 o 
 -10   3  10       49.60       46.64      3.06 o 
  -9   3  10       60.28       60.41      2.39 o 
  -8   3  10      100.58      101.98      2.09 o 
  -7   3  10      205.89      192.95      2.15 o 
  -6   3  10      398.01      415.78      5.55 o 
  -5   3  10      148.48      137.86      1.93 o 
  -4   3  10      485.50      494.41      3.06 o 
  -3   3  10      912.86      948.53      6.14 o 
  -2   3  10      271.51      285.11      2.19 o 
  -1   3  10       90.66       83.80      1.27 o 
   0   3  10      362.25      348.45      3.70 o 
   1   3  10       15.69       15.65      1.15 o 
   2   3  10       35.33       33.32      1.34 o 
   3   3  10       75.96       74.38      1.77 o 
   4   3  10       59.85       54.72      2.00 o 
   5   3  10       12.14       12.90      2.39 o 
   6   3  10       54.87       51.24      2.61 o 
   7   3  10       10.45       12.25      2.90 o 
   8   3  10      121.29      128.90      4.18 o 
   9   3  10       20.47       21.68      4.45 o 
 -12   4  10       20.76       22.25      3.95 o 
 -11   4  10       64.15       71.16      3.52 o 
 -10   4  10       48.82       47.45      3.33 o 
  -9   4  10        3.28        3.14      2.58 o 
  -8   4  10       19.94       17.32      2.15 o 
  -7   4  10       48.00       45.03      1.60 o 
  -6   4  10       28.20       31.74      1.57 o 
  -5   4  10       46.13       47.71      1.53 o 
  -4   4  10       46.29       42.95      1.65 o 
  -3   4  10       38.89       38.81      1.47 o 
  -2   4  10       96.59       88.75      1.78 o 
  -1   4  10      137.36      126.25      1.86 o 
   0   4  10      381.78      379.96      2.90 o 
   1   4  10      144.86      132.31      1.93 o 
   2   4  10        7.87        8.30      1.77 o 
   3   4  10       16.58       12.63      1.86 o 
   4   4  10        6.56        3.11      1.98 o 
   5   4  10      102.38      110.74      2.68 o 
   6   4  10       81.31       83.01      2.67 o 
   7   4  10       15.17       15.10      3.17 o 
   8   4  10        5.70        8.02      4.01 o 
 -11   5  10       20.88       23.44      4.23 o 
 -10   5  10        3.67        3.07      3.09 o 
  -9   5  10       65.05       64.82      2.77 o 
  -8   5  10       14.51       14.44      2.64 o 
  -7   5  10      109.19      107.95      1.94 o 
  -6   5  10       39.87       38.00      2.16 o 
  -5   5  10       15.68       12.68      1.97 o 
  -4   5  10      200.87      203.31      2.72 o 
  -3   5  10        8.23        6.39      1.68 o 
  -2   5  10      146.82      151.90      1.92 o 
  -1   5  10        3.25        2.94      1.64 o 
   0   5  10        8.29        5.30      1.67 o 
   1   5  10      233.45      239.60      3.01 o 
   2   5  10       64.32       64.98      2.19 o 
   3   5  10       66.60       60.83      2.22 o 
   4   5  10       23.39       19.25      2.36 o 
   5   5  10       29.41       25.04      3.47 o 
   6   5  10       49.58       53.38      3.12 o 
   7   5  10       84.23       93.91      3.63 o 
 -10   6  10       33.08       33.86      3.53 o 
  -9   6  10        7.31       10.35      3.26 o 
  -8   6  10       12.89       10.05      3.58 o 
  -7   6  10       13.16       13.49      2.74 o 
  -6   6  10        0.96        0.78      2.81 o 
  -5   6  10        1.62        1.95      2.27 o 
  -4   6  10       39.53       37.08      2.14 o 
  -3   6  10       53.54       52.50      1.92 o 
  -2   6  10        3.55        2.74      2.04 o 
  -1   6  10       44.02       43.95      2.30 o 
   0   6  10       10.80       21.80      2.37 o 
   1   6  10       17.49       13.81      2.32 o 
   2   6  10       12.62       11.38      2.43 o 
   3   6  10       41.49       43.40      2.69 o 
   4   6  10        5.23        6.51      2.90 o 
   5   6  10        5.55        9.27      3.44 o 
   6   6  10       20.80       19.09      4.73 o 
  -8   7  10       35.28       30.75      4.51 o 
  -7   7  10        2.34        0.91      1.99 o 
  -6   7  10        0.62       -2.72      2.72 o 
  -5   7  10       93.64      103.00      3.08 o 
  -4   7  10      109.26      123.32      3.18 o 
  -3   7  10       45.48       52.19      2.21 o 
  -2   7  10        1.35        1.79      3.13 o 
  -1   7  10        4.97        2.99      2.53 o 
   0   7  10        7.51        7.08      2.65 o 
   1   7  10       27.97       25.74      2.85 o 
   2   7  10        6.24        6.16      2.99 o 
   3   7  10       14.64       12.08      3.10 o 
   4   7  10       29.84       36.07      3.20 o 
  -4   8  10        8.63        5.97      4.69 o 
  -3   8  10       14.97       17.12      4.68 o 
  -2   8  10       27.20       37.31      3.61 o 
  -1   8  10        6.87        8.88      3.42 o 
   0   8  10       25.78       23.13      3.23 o 
 -14   0  11        0.02        1.24      6.37 o 
 -13   0  11       14.13       10.88      6.16 o 
 -12   0  11       13.20        6.85      3.35 o 
 -11   0  11       74.30       81.12      4.22 o 
 -10   0  11        7.53        3.10      3.60 o 
  -9   0  11       36.24       48.94      3.64 o 
  -8   0  11       11.38        3.93      3.02 o 
  -7   0  11        1.62        1.53      2.22 o 
  -6   0  11      420.78      405.03      4.75 o 
  -5   0  11      225.13      208.82      3.50 o 
  -4   0  11       36.21       34.54      1.65 o 
  -3   0  11       18.75       17.15      1.94 o 
  -2   0  11       24.25       20.30      1.81 o 
  -1   0  11       13.34       16.49      2.22 o 
   0   0  11        0.03        1.55      2.20 o 
   1   0  11        0.01       -0.06      0.62 o 
   2   0  11        2.97        3.97      1.80 o 
   3   0  11       13.82       14.43      1.94 o 
   4   0  11      315.44      310.07      6.36 o 
   5   0  11        3.43        4.61      2.27 o 
   6   0  11        2.05        4.25      2.54 o 
   7   0  11        6.93        6.81      3.38 o 
   8   0  11       37.87       34.89      6.02 o 
   9   0  11        7.58        9.35      4.34 o 
 -13   1  11       41.12       49.99      3.32 o 
 -12   1  11       23.08       20.48      3.43 o 
 -11   1  11        4.35        3.45      2.43 o 
 -10   1  11       28.97       27.17      2.31 o 
  -9   1  11       24.50       21.28      2.59 o 
  -8   1  11       39.81       39.17      1.97 o 
  -7   1  11       39.83       40.13      1.53 o 
  -6   1  11       61.85       63.96      1.32 o 
  -5   1  11        3.76        4.50      1.28 o 
  -4   1  11      126.28      132.53      1.74 o 
  -3   1  11      140.36      138.42      1.78 o 
  -2   1  11       43.78       39.75      1.29 o 
  -1   1  11       31.64       29.37      1.26 o 
   0   1  11      120.52      123.50      1.76 o 
   1   1  11        7.90        4.79      1.23 o 
   2   1  11      119.84      121.81      1.60 o 
   3   1  11       42.67       41.50      1.40 o 
   4   1  11      410.34      390.15      3.12 o 
   5   1  11      133.60      137.39      4.09 o 
   6   1  11       23.21       20.27      2.62 o 
   7   1  11       56.12       53.95      2.82 o 
   8   1  11        3.52        7.68      3.17 o 
   9   1  11       46.66       48.71      3.45 o 
 -13   2  11        9.20       13.61      3.99 o 
 -12   2  11        6.49        4.50      3.79 o 
 -11   2  11       10.72        8.88      3.25 o 
 -10   2  11        1.66        0.26      1.06 o 
  -9   2  11       38.92       29.40      2.46 o 
  -8   2  11       10.59        9.63      1.85 o 
  -7   2  11      198.91      193.93      3.82 o 
  -6   2  11      562.94      588.34      6.52 o 
  -5   2  11      427.24      421.61      5.44 o 
  -4   2  11       75.57       74.82      2.33 o 
  -3   2  11       73.86       77.65      1.49 o 
  -2   2  11      434.96      437.22      3.99 o 
  -1   2  11       79.47       72.04      1.38 o 
   0   2  11       53.53       52.21      1.46 o 
   1   2  11      263.08      255.19      3.06 o 
   2   2  11       56.78       52.46      1.56 o 
   3   2  11      121.48      106.25      1.92 o 
   4   2  11       22.25       21.38      2.24 o 
   5   2  11       77.94       76.33      3.05 o 
   6   2  11       23.10       26.06      2.73 o 
   7   2  11        7.34        7.53      3.66 o 
   8   2  11       33.02       37.75      4.09 o 
 -13   3  11       27.43       29.48      4.56 o 
 -12   3  11       79.61       79.70      3.91 o 
 -11   3  11        0.15       -0.02      0.77 o 
 -10   3  11       23.47       22.12      2.33 o 
  -9   3  11       57.03       48.83      2.15 o 
  -8   3  11        0.73        0.00      0.29 o 
  -7   3  11       25.30       24.90      1.67 o 
  -6   3  11      440.71      448.00      3.14 o 
  -5   3  11      502.25      507.99      5.69 o 
  -4   3  11      426.86      454.25      3.09 o 
  -3   3  11       29.51       28.31      1.58 o 
  -2   3  11      259.00      237.45      2.18 o 
  -1   3  11      198.51      194.53      2.03 o 
   0   3  11       29.87       29.21      1.35 o 
   1   3  11       25.23       24.53      1.66 o 
   2   3  11       67.90       59.41      2.18 o 
   3   3  11      159.71      156.16      3.85 o 
   4   3  11        1.03        2.22      2.13 o 
   5   3  11       12.50       10.63      2.57 o 
   6   3  11       89.73       92.69      2.86 o 
   7   3  11       37.05       33.91      3.31 o 
   8   3  11        7.61       10.70      4.13 o 
 -12   4  11        6.70        6.63      4.08 o 
 -11   4  11       45.08       46.12      3.16 o 
 -10   4  11       55.19       57.81      2.97 o 
  -9   4  11        5.70        3.52      2.52 o 
  -8   4  11        0.06        0.14      1.13 o 
  -7   4  11      163.92      157.40      2.15 o 
  -6   4  11       63.06       60.09      1.70 o 
  -5   4  11       40.52       42.78      1.89 o 
  -4   4  11       37.79       37.77      1.78 o 
  -3   4  11      106.45      102.73      2.04 o 
  -2   4  11       92.44       92.26      1.60 o 
  -1   4  11      222.79      231.80      2.26 o 
   0   4  11      175.32      165.96      2.33 o 
   1   4  11       18.80       15.26      1.88 o 
   2   4  11       27.36       22.54      2.50 o 
   3   4  11        8.53        5.46      2.52 o 
   4   4  11       28.66       26.42      2.47 o 
   5   4  11      100.37       98.63      2.86 o 
   6   4  11        5.61        4.36      3.02 o 
   7   4  11       13.93       14.37      3.46 o 
 -11   5  11        7.31        7.14      3.56 o 
 -10   5  11       43.29       43.94      3.33 o 
  -9   5  11       41.81       37.07      3.19 o 
  -8   5  11       27.43       30.82      2.96 o 
  -7   5  11       20.52       19.50      2.35 o 
  -6   5  11        6.19        3.54      2.25 o 
  -5   5  11       33.48       34.92      2.27 o 
  -4   5  11       13.44       11.97      2.19 o 
  -3   5  11       32.74       35.65      2.06 o 
  -2   5  11       19.66       16.88      1.87 o 
  -1   5  11      252.55      240.24      2.63 o 
   0   5  11      130.11      121.05      2.42 o 
   1   5  11      129.68      135.36      2.51 o 
   2   5  11       78.47       75.05      2.32 o 
   3   5  11       37.64       33.61      2.82 o 
   4   5  11       23.87       18.83      3.26 o 
   5   5  11       31.30       31.90      4.38 o 
   6   5  11       34.10       39.94      4.52 o 
  -9   6  11        8.94        6.91      4.53 o 
  -8   6  11       11.27        8.92      4.03 o 
  -7   6  11       49.90       50.33      3.05 o 
  -6   6  11       28.83       22.36      2.88 o 
  -5   6  11        1.12        0.81      2.27 o 
  -4   6  11       14.57       17.57      2.41 o 
  -3   6  11       28.15       26.93      2.31 o 
  -2   6  11       27.27       23.20      2.06 o 
  -1   6  11       22.52       19.63      2.44 o 
   0   6  11        3.04        0.12      0.99 o 
   1   6  11       43.93       47.28      2.73 o 
   2   6  11       11.98       14.22      2.73 o 
   3   6  11        9.99        4.53      2.65 o 
   4   6  11        6.71        8.65      3.64 o 
   5   6  11       20.62       17.26      4.41 o 
  -7   7  11       29.38       28.07      3.65 o 
  -6   7  11       35.04       39.84      3.39 o 
  -5   7  11       64.03       73.11      3.16 o 
  -4   7  11      113.35      124.52      2.95 o 
  -3   7  11       40.12       49.08      3.58 o 
  -2   7  11       13.24       14.23      2.79 o 
  -1   7  11      154.98      167.47      2.97 o 
   0   7  11       17.04       17.60      2.89 o 
   1   7  11       20.07       21.59      3.16 o 
   2   7  11        9.84       11.13      3.12 o 
 -13   0  12       44.26       45.32      3.92 o 
 -12   0  12        0.67        0.43      1.03 o 
 -11   0  12        3.44        5.71      4.47 o 
 -10   0  12        4.64        7.94      4.26 o 
  -9   0  12       30.83       33.59      3.68 o 
  -8   0  12       24.41       28.87      3.85 o 
  -7   0  12        1.43        1.97      3.12 o 
  -6   0  12        0.02       -0.05      2.19 o 
  -5   0  12       10.64        8.31      2.33 o 
  -4   0  12       49.29       52.84      2.45 o 
  -3   0  12       11.85       10.01      3.06 o 
  -2   0  12      390.43      411.02      7.03 o 
  -1   0  12       73.38       75.37      2.51 o 
   0   0  12        0.14        0.86      2.80 o 
   1   0  12       75.30       69.77      2.66 o 
   2   0  12       93.85       89.14      2.15 o 
   3   0  12      121.17      111.57      2.40 o 
   4   0  12      138.59      148.13      4.03 o 
   5   0  12        1.72        1.41      2.60 o 
   6   0  12       82.20       81.65      3.44 o 
   7   0  12       17.28       16.92      4.28 o 
   8   0  12        1.58        1.86      5.25 o 
 -13   1  12        4.83        5.53      3.93 o 
 -12   1  12        2.59       -0.15      2.88 o 
 -11   1  12       29.01       39.86      2.61 o 
 -10   1  12       48.68       54.93      2.35 o 
  -9   1  12       38.62       42.86      2.68 o 
  -8   1  12       22.15       16.03      2.20 o 
  -7   1  12       66.63       68.08      2.13 o 
  -6   1  12       85.67       82.29      1.89 o 
  -5   1  12      167.25      163.82      2.22 o 
  -4   1  12       75.78       68.33      1.52 o 
  -3   1  12      744.25      736.65      3.87 o 
  -2   1  12       10.40       10.33      1.60 o 
  -1   1  12      154.60      163.10      2.06 o 
   0   1  12      215.09      214.12      2.25 o 
   1   1  12       62.09       60.05      1.51 o 
   2   1  12       44.27       39.61      1.55 o 
   3   1  12       19.74       19.85      1.87 o 
   4   1  12       30.56       31.87      2.07 o 
   5   1  12        9.61        9.63      2.17 o 
   6   1  12       58.47       56.31      2.34 o 
   7   1  12        7.25        4.85      3.08 o 
   8   1  12       37.18       36.58      3.60 o 
 -13   2  12       10.32        7.85      4.34 o 
 -12   2  12        5.16        3.83      3.76 o 
 -11   2  12       16.22       16.71      3.54 o 
 -10   2  12        9.74        5.81      3.29 o 
  -9   2  12       70.66       68.11      2.58 o 
  -8   2  12        5.86        4.32      2.23 o 
  -7   2  12       22.70       24.23      1.86 o 
  -6   2  12       74.10       74.17      1.83 o 
  -5   2  12      274.61      276.07      4.68 o 
  -4   2  12      119.45      105.98      1.79 o 
  -3   2  12      293.80      294.54      4.88 o 
  -2   2  12       56.40       54.84      1.54 o 
  -1   2  12       61.94       57.02      1.41 o 
   0   2  12      156.42      152.96      2.12 o 
   1   2  12      326.53      323.50      3.15 o 
   2   2  12       78.66       81.74      2.94 o 
   3   2  12      165.22      150.29      2.41 o 
   4   2  12      147.38      149.58      5.26 o 
   5   2  12       14.68       15.51      2.80 o 
   6   2  12        9.82        9.41      4.10 o 
   7   2  12       16.25       16.89      4.31 o 
 -12   3  12       96.64      105.34      4.10 o 
 -11   3  12        8.42        6.00      3.71 o 
 -10   3  12       26.91       30.03      2.85 o 
  -9   3  12       53.66       53.89      2.31 o 
  -8   3  12        6.97        5.42      2.09 o 
  -7   3  12        9.72        9.01      1.72 o 
  -6   3  12       58.04       59.99      1.64 o 
  -5   3  12       98.89      101.37      1.76 o 
  -4   3  12        0.18        0.05      0.47 o 
  -3   3  12      210.56      211.02      2.65 o 
  -2   3  12       15.51       12.38      1.52 o 
  -1   3  12       37.34       38.25      1.55 o 
   0   3  12        1.06       -0.40      0.81 o 
   1   3  12       96.83       85.36      1.79 o 
   2   3  12       40.50       41.74      2.65 o 
   3   3  12       56.89       60.05      3.68 o 
   4   3  12       98.06      109.62      5.94 o 
   5   3  12       45.55       50.77      2.78 o 
   6   3  12       30.69       28.44      3.14 o 
   7   3  12        1.79        3.20      3.38 o 
 -11   4  12       28.57       24.08      3.92 o 
 -10   4  12        0.43       -0.64      1.29 o 
  -9   4  12        7.16        6.90      2.57 o 
  -8   4  12       60.23       62.55      2.49 o 
  -7   4  12       53.56       51.97      1.90 o 
  -6   4  12      105.49      105.98      2.17 o 
  -5   4  12        0.70       -0.89      0.89 o 
  -4   4  12       89.82       90.51      2.07 o 
  -3   4  12        4.94        6.32      1.86 o 
  -2   4  12      116.07      119.50      2.22 o 
  -1   4  12       25.32       26.40      1.81 o 
   0   4  12       77.28       70.33      1.85 o 
   1   4  12       79.59       70.13      2.65 o 
   2   4  12       75.20       79.67      4.37 o 
   3   4  12       16.13       18.36      3.08 o 
   4   4  12       34.13       37.59      3.90 o 
   5   4  12       10.57        6.71      4.17 o 
   6   4  12       33.88       41.64      4.65 o 
 -10   5  12       32.23       34.21      3.64 o 
  -9   5  12        9.07        7.01      3.29 o 
  -8   5  12        2.98        1.55      3.05 o 
  -7   5  12        0.41        0.12      0.48 o 
  -6   5  12       11.20        9.11      2.39 o 
  -5   5  12        3.56        2.32      2.27 o 
  -4   5  12       48.07       44.06      2.15 o 
  -3   5  12       27.32       29.55      2.26 o 
  -2   5  12       32.18       36.28      2.21 o 
  -1   5  12        6.50        5.98      1.87 o 
   0   5  12       25.96       20.99      2.48 o 
   1   5  12        1.96        0.25      1.18 o 
   2   5  12       17.46       17.35      3.37 o 
   3   5  12       12.67       10.33      3.35 o 
   4   5  12       35.00       32.84      4.09 o 
   5   5  12       69.29       82.31      4.32 o 
  -8   6  12       25.70       36.84      4.72 o 
  -7   6  12        6.89        4.21      3.09 o 
  -6   6  12        0.80       -0.26      0.98 o 
  -5   6  12      180.59      191.69      4.50 o 
  -4   6  12       41.44       43.27      2.68 o 
  -3   6  12       55.84       61.56      2.62 o 
  -2   6  12       80.83       83.95      2.92 o 
  -1   6  12       43.04       48.33      2.40 o 
   0   6  12       47.19       45.19      2.68 o 
   1   6  12        3.14        3.41      2.76 o 
   2   6  12       51.02       49.58      2.87 o 
   3   6  12        6.30        5.62      3.45 o 
  -5   7  12       22.72       25.78      3.62 o 
  -4   7  12       15.86       18.08      3.08 o 
  -3   7  12       29.45       37.61      3.94 o 
  -2   7  12      129.02      134.86      4.87 o 
  -1   7  12        3.62        1.10      1.38 o 
   0   7  12       85.02       98.69      3.11 o 
 -13   0  13        0.02       -0.11      1.58 o 
 -12   0  13        0.76        0.03      1.10 o 
 -11   0  13       12.38       12.91      4.67 o 
 -10   0  13        2.73        0.58      4.51 o 
  -9   0  13        0.33       -1.16      3.47 o 
  -8   0  13        8.04        8.79      3.00 o 
  -7   0  13       23.32       16.88      2.69 o 
  -6   0  13       24.05       24.30      2.80 o 
  -5   0  13        4.84        0.84      2.61 o 
  -4   0  13      790.59      767.27      9.85 o 
  -3   0  13      110.30      105.73      4.47 o 
  -2   0  13       10.65        9.89      3.81 o 
  -1   0  13      563.98      597.22     11.23 o 
   0   0  13       19.29       13.92      2.93 o 
   1   0  13      100.88      111.35      3.11 o 
   2   0  13        5.26        6.62      3.05 o 
   3   0  13      237.38      236.09      3.58 o 
   4   0  13       34.87       39.69      2.66 o 
   5   0  13        0.17       -0.45      1.61 o 
   6   0  13       44.15       45.30      4.55 o 
   7   0  13        0.01        0.17      0.66 o 
 -12   1  13        8.62        8.61      3.04 o 
 -11   1  13        5.30       10.13      2.87 o 
 -10   1  13        6.22        4.86      3.07 o 
  -9   1  13        3.07        3.76      2.49 o 
  -8   1  13        3.63        1.34      1.84 o 
  -7   1  13       45.05       44.52      4.36 o 
  -6   1  13       71.37       72.76      2.36 o 
  -5   1  13       56.27       47.13      2.23 o 
  -4   1  13      328.92      317.93      3.24 o 
  -3   1  13       14.50       15.26      1.66 o 
  -2   1  13      168.79      170.31      2.42 o 
  -1   1  13      223.32      229.38      2.48 o 
   0   1  13      143.21      144.16      2.38 o 
   1   1  13       17.44       15.53      2.41 o 
   2   1  13      363.17      350.46      4.69 o 
   3   1  13      199.02      194.10      2.70 o 
   4   1  13       83.32       78.53      2.61 o 
   5   1  13        1.56        2.51      2.91 o 
   6   1  13       22.85       21.87      3.63 o 
   7   1  13       42.25       44.07      3.56 o 
 -12   2  13       36.05       41.59      4.20 o 
 -11   2  13        1.65        3.41      3.60 o 
 -10   2  13      103.33      101.34      5.21 o 
  -9   2  13       33.72       28.35      2.72 o 
  -8   2  13        9.31       10.94      2.59 o 
  -7   2  13        3.60        2.12      2.31 o 
  -6   2  13      118.31      123.65      3.48 o 
  -5   2  13      150.98      153.54      2.15 o 
  -4   2  13        5.28        4.11      1.57 o 
  -3   2  13       82.90       81.10      1.73 o 
  -2   2  13      133.58      125.87      1.96 o 
  -1   2  13       55.23       52.64      1.77 o 
   0   2  13       85.73       81.48      1.84 o 
   1   2  13      121.89      118.62      2.75 o 
   2   2  13       12.61       14.98      2.23 o 
   3   2  13       14.99       19.36      2.93 o 
   4   2  13       17.03       17.49      3.12 o 
   5   2  13       14.15       16.25      3.04 o 
   6   2  13       19.60       22.46      4.33 o 
 -11   3  13       51.05       55.57      3.79 o 
 -10   3  13       19.86       19.67      3.18 o 
  -9   3  13        3.31        0.36      1.34 o 
  -8   3  13       10.13        8.29      2.79 o 
  -7   3  13       65.54       63.55      1.87 o 
  -6   3  13      146.62      143.11      2.12 o 
  -5   3  13       70.75       72.66      2.06 o 
  -4   3  13      149.36      156.33      2.41 o 
  -3   3  13       73.74       73.96      2.26 o 
  -2   3  13       50.67       48.43      1.82 o 
  -1   3  13       10.17        8.06      1.66 o 
   0   3  13       93.34       85.52      1.91 o 
   1   3  13       71.26       68.88      1.94 o 
   2   3  13       79.10       76.69      3.69 o 
   3   3  13      104.66      103.16      3.44 o 
   4   3  13       12.09       11.94      4.28 o 
   5   3  13       29.73       27.94      4.51 o 
   6   3  13       17.61       25.49      4.54 o 
 -11   4  13       11.21       14.35      4.36 o 
 -10   4  13       23.44       29.12      4.18 o 
  -9   4  13        3.38        3.03      3.05 o 
  -8   4  13       51.51       53.88      2.66 o 
  -7   4  13       18.86       15.83      2.43 o 
  -6   4  13      111.40      121.56      2.87 o 
  -5   4  13       57.06       58.45      2.17 o 
  -4   4  13       12.26       13.26      2.22 o 
  -3   4  13       52.19       54.01      2.04 o 
  -2   4  13       30.40       33.46      2.24 o 
  -1   4  13       84.87       84.25      2.08 o 
   0   4  13       63.02       63.28      2.07 o 
   1   4  13       52.88       51.22      2.59 o 
   2   4  13       15.30       16.57      3.13 o 
   3   4  13        8.70        9.32      3.94 o 
   4   4  13        5.49        0.64      5.05 o 
   5   4  13       37.81       47.25      6.04 o 
  -9   5  13       32.29       30.90      4.70 o 
  -8   5  13       11.17       14.42      4.14 o 
  -7   5  13       39.95       44.72      2.78 o 
  -6   5  13       22.43       24.32      2.66 o 
  -5   5  13       43.07       41.97      2.60 o 
  -4   5  13       96.76       94.95      2.48 o 
  -3   5  13        0.07        1.83      2.86 o 
  -2   5  13       20.06       26.39      2.58 o 
  -1   5  13       41.66       38.66      2.82 o 
   0   5  13        1.73        0.77      0.95 o 
   1   5  13       39.77       42.24      3.20 o 
   2   5  13        2.87        3.59      3.48 o 
   3   5  13        2.50       -1.46      2.82 o 
   4   5  13       30.25       30.28      4.72 o 
  -7   6  13       10.11       11.54      3.50 o 
  -6   6  13        0.06       -0.62      2.62 o 
  -5   6  13       39.29       44.28      2.95 o 
  -4   6  13       71.63       75.88      3.09 o 
  -3   6  13       13.14       15.08      2.84 o 
  -2   6  13        3.21        6.62      3.24 o 
  -1   6  13       11.93       13.58      3.06 o 
   0   6  13       35.58       41.67      2.58 o 
   1   6  13       43.50       44.55      3.66 o 
 -12   0  14        0.60        0.70      4.88 o 
 -11   0  14       35.12       48.03      5.25 o 
 -10   0  14        2.49        2.07      4.67 o 
  -9   0  14        0.00       -1.24     10.71 o 
  -8   0  14        3.34        4.35      3.18 o 
  -7   0  14        1.29        0.24      1.27 o 
  -6   0  14       36.96       41.75      2.87 o 
  -5   0  14        6.23        3.14      4.14 o 
  -4   0  14       92.80       83.85      4.30 o 
  -3   0  14        1.49        4.92      4.26 o 
  -2   0  14        4.71        4.84      3.72 o 
  -1   0  14        0.65        2.19      4.30 o 
   0   0  14       26.55       30.55      3.41 o 
   1   0  14       15.74       10.01      4.47 o 
   2   0  14       54.02       58.49      4.80 o 
   3   0  14        1.99        2.44      4.59 o 
   4   0  14       19.46       21.18      3.30 o 
   5   0  14        7.11       11.58      4.80 o 
   6   0  14       18.16       18.82      5.58 o 
 -12   1  14        0.87       -1.21      2.71 o 
 -11   1  14        4.69        5.49      3.02 o 
 -10   1  14        9.04        9.74      3.31 o 
  -9   1  14       17.45       17.17      2.68 o 
  -8   1  14       16.11       15.47      3.19 o 
  -7   1  14        8.75        7.31      3.35 o 
  -6   1  14       33.85       35.77      2.34 o 
  -5   1  14      117.11      106.59      2.68 o 
  -4   1  14       73.73       75.01      2.43 o 
  -3   1  14       61.08       56.36      2.86 o 
  -2   1  14       56.02       58.38      2.98 o 
  -1   1  14       32.82       26.65      2.64 o 
   0   1  14        9.71        5.60      2.80 o 
   1   1  14      224.75      231.78      3.55 o 
   2   1  14      182.49      180.74      3.36 o 
   3   1  14       41.59       40.96      3.09 o 
   4   1  14       43.64       38.08      4.48 o 
   5   1  14        9.27       10.37      4.62 o 
   6   1  14       28.86       29.46      4.70 o 
 -11   2  14       62.58       64.05      3.82 o 
 -10   2  14        7.89        8.42      3.34 o 
  -9   2  14       31.23       29.80      2.95 o 
  -8   2  14       30.81       29.69      3.85 o 
  -7   2  14       32.88       29.57      2.68 o 
  -6   2  14        3.06        2.44      2.71 o 
  -5   2  14      114.43      123.42      2.97 o 
  -4   2  14      158.72      161.07      4.10 o 
  -3   2  14       25.44       25.50      1.81 o 
  -2   2  14       14.14       12.71      2.04 o 
  -1   2  14      110.09      107.72      2.10 o 
   0   2  14      206.45      208.40      4.42 o 
   1   2  14      317.14      320.65      6.51 o 
   2   2  14      212.75      205.89      3.83 o 
   3   2  14        1.49        2.34      3.34 o 
   4   2  14       63.39       60.68      4.68 o 
   5   2  14       72.20       71.33      7.40 o 
 -11   3  14       13.10       15.30      4.30 o 
 -10   3  14        0.37       -0.20      1.61 o 
  -9   3  14       46.04       53.69      3.34 o 
  -8   3  14       29.02       23.68      2.98 o 
  -7   3  14       32.38       35.55      2.32 o 
  -6   3  14      122.42      124.41      2.41 o 
  -5   3  14       23.08       23.51      2.20 o 
  -4   3  14        0.89        1.26      1.74 o 
  -3   3  14       31.05       29.40      2.26 o 
  -2   3  14       40.86       40.98      1.97 o 
  -1   3  14       16.88       17.72      2.16 o 
   0   3  14       19.71       19.12      2.20 o 
   1   3  14      126.98      134.94      2.74 o 
   2   3  14       27.60       28.48      3.44 o 
   3   3  14       10.57       11.70      3.59 o 
   4   3  14        4.87        4.51      3.90 o 
 -10   4  14       17.78       21.10      6.49 o 
  -9   4  14      115.90      116.99      4.23 o 
  -8   4  14       63.47       68.10      4.48 o 
  -7   4  14        4.45        2.26      2.68 o 
  -6   4  14       30.55       26.69      2.63 o 
  -5   4  14        1.27        0.36      1.37 o 
  -4   4  14       27.26       26.53      2.39 o 
  -3   4  14       59.10       55.63      2.48 o 
  -2   4  14        0.90        0.65      2.67 o 
  -1   4  14        6.16       11.29      2.41 o 
   0   4  14       19.29       21.31      2.85 o 
   1   4  14        6.94        5.54      2.74 o 
   2   4  14       15.72       12.48      3.04 o 
   3   4  14       37.00       39.74      3.40 o 
  -8   5  14       13.46       12.62      3.74 o 
  -7   5  14       25.08       24.57      3.07 o 
  -6   5  14       16.81       19.77      3.32 o 
  -5   5  14       30.66       27.42      2.78 o 
  -4   5  14      139.94      145.44      3.32 o 
  -3   5  14       95.55      101.55      2.64 o 
  -2   5  14       98.41      109.78      2.69 o 
  -1   5  14       20.47       21.41      2.82 o 
   0   5  14       55.56       63.27      2.99 o 
   1   5  14        6.05        7.95      3.15 o 
   2   5  14        2.07        2.88      2.90 o 
  -4   6  14        2.17        7.38      3.15 o 
  -3   6  14       74.03       72.37      3.48 o 
  -2   6  14       29.64       36.38      3.90 o 
 -11   0  15       19.14       16.63      5.67 o 
 -10   0  15        3.70        3.72      5.17 o 
  -9   0  15        0.51        0.29      2.90 o 
  -8   0  15        1.04        0.99      5.70 o 
  -7   0  15        3.26        4.03      3.47 o 
  -6   0  15        0.08       -1.82      3.47 o 
  -5   0  15       40.94       32.97      5.09 o 
  -4   0  15       29.36       25.15      4.22 o 
  -3   0  15        0.77       -0.62      1.74 o 
  -2   0  15       61.85       71.85      4.59 o 
  -1   0  15        0.77        1.94      4.51 o 
   0   0  15       71.20       79.59      4.67 o 
   1   0  15      174.67      172.00      5.58 o 
   2   0  15        0.44        1.37      5.21 o 
   3   0  15        5.45        9.85      5.38 o 
   4   0  15        0.04       -0.25      0.95 o 
 -11   1  15       44.59       47.92      4.07 o 
 -10   1  15       42.39       41.66      4.88 o 
  -9   1  15       21.92       20.41      4.02 o 
  -8   1  15       25.31       27.22      3.55 o 
  -7   1  15        0.03        0.00      2.25 o 
  -6   1  15      158.38      146.14      3.16 o 
  -5   1  15       71.52       73.91      3.49 o 
  -4   1  15       17.74       18.90      3.23 o 
  -3   1  15        6.52        6.65      3.08 o 
  -2   1  15       13.51       12.62      3.42 o 
  -1   1  15        9.84        7.51      3.54 o 
   0   1  15      142.57      147.18      4.71 o 
   1   1  15      208.98      218.99      3.72 o 
   2   1  15        1.25        1.93      3.16 o 
   3   1  15       93.70      103.27      4.41 o 
   4   1  15       28.00       28.67      6.54 o 
 -10   2  15        8.59        8.73      3.57 o 
  -9   2  15        8.31        8.41      3.32 o 
  -8   2  15       51.60       53.94      3.54 o 
  -7   2  15       61.86       62.55      2.63 o 
  -6   2  15       20.06       17.29      2.76 o 
  -5   2  15       46.71       46.71      2.28 o 
  -4   2  15       32.02       27.32      2.20 o 
  -3   2  15        2.24        0.54      2.54 o 
  -2   2  15       47.42       50.08      2.23 o 
  -1   2  15      225.85      231.86      4.42 o 
   0   2  15      184.86      188.42      4.50 o 
   1   2  15       49.06       47.66      2.61 o 
   2   2  15       24.43       23.65      3.56 o 
   3   2  15       64.83       69.29      5.16 o 
   4   2  15       66.66       65.16      6.68 o 
  -9   3  15       34.59       39.39      3.75 o 
  -8   3  15       17.85       18.82      4.06 o 
  -7   3  15       61.24       55.79      3.18 o 
  -6   3  15       35.99       32.41      2.76 o 
  -5   3  15        7.70        9.85      2.92 o 
  -4   3  15       66.36       68.50      2.49 o 
  -3   3  15       32.14       31.70      2.47 o 
  -2   3  15       60.40       58.73      2.19 o 
  -1   3  15       79.10       73.67      2.32 o 
   0   3  15       23.17       26.43      2.76 o 
   1   3  15       36.62       36.81      3.51 o 
   2   3  15       68.08       64.03      3.95 o 
   3   3  15       12.76        9.43      3.68 o 
  -8   4  15       16.25       10.24      4.57 o 
  -7   4  15        2.71        5.83      3.29 o 
  -6   4  15       20.57       17.58      2.82 o 
  -5   4  15        0.27       -0.92      0.94 o 
  -4   4  15       49.50       52.33      2.68 o 
  -3   4  15        0.26       -0.02      2.73 o 
  -2   4  15      112.43      113.47      2.66 o 
  -1   4  15       58.84       61.58      2.80 o 
   0   4  15        0.80       -0.44      1.01 o 
   1   4  15       12.59        8.37      3.07 o 
   2   4  15       56.98       64.59      3.87 o 
  -6   5  15       57.62       54.90      3.10 o 
  -5   5  15       56.65       61.84      2.92 o 
  -4   5  15       41.87       47.30      3.05 o 
  -3   5  15       28.89       34.97      3.04 o 
  -2   5  15        2.72        2.88      3.48 o 
  -1   5  15       73.92       74.46      3.86 o 
 -10   0  16        4.75        4.01      6.25 o 
  -9   0  16        0.15       -0.70      2.85 o 
  -8   0  16        0.39        1.74     55.84 o 
  -7   0  16       10.32        4.67      5.79 o 
  -6   0  16      112.13      122.36      5.63 o 
  -5   0  16       84.84       78.14      4.96 o 
  -4   0  16        0.46        0.41      4.84 o 
  -3   0  16        0.60        3.97      5.05 o 
  -2   0  16        1.06       -0.54      1.41 o 
  -1   0  16       54.16       65.86      4.96 o 
   0   0  16        8.03        3.47      5.34 o 
   1   0  16       23.01       20.68      5.09 o 
   2   0  16        4.06        8.73      5.87 o 
   3   0  16        3.18        1.41      6.25 o 
  -9   1  16       21.99       22.52      4.44 o 
  -8   1  16       14.10       14.22      3.97 o 
  -7   1  16       42.40       37.89      3.13 o 
  -6   1  16      126.86      124.42      3.07 o 
  -5   1  16        3.46        3.53      3.60 o 
  -4   1  16       51.47       49.50      3.85 o 
  -3   1  16       14.87       16.40      3.96 o 
  -2   1  16       10.37        9.08      3.70 o 
  -1   1  16       71.60       68.35      3.63 o 
   0   1  16       43.99       45.45      3.87 o 
   1   1  16       83.71       88.57      4.10 o 
   2   1  16       44.12       45.12      4.44 o 
  -9   2  16       54.98       63.87      3.43 o 
  -8   2  16       62.60       65.18      4.39 o 
  -7   2  16       25.46       20.43      4.35 o 
  -6   2  16        1.15        0.04      1.45 o 
  -5   2  16        6.18        5.48      2.51 o 
  -4   2  16       11.04        8.82      3.02 o 
  -3   2  16       12.21       15.80      2.89 o 
  -2   2  16        0.41       -0.05      0.08 o 
  -1   2  16       43.33       39.00      2.89 o 
   0   2  16       49.17       44.89      2.99 o 
   1   2  16       13.54       14.56      4.93 o 
   2   2  16       30.26       24.91      5.01 o 
  -8   3  16       78.81       78.03      5.83 o 
  -7   3  16        2.32       -0.15      2.49 o 
  -6   3  16       13.24       11.56      3.26 o 
  -5   3  16       41.18       40.68      3.04 o 
  -4   3  16       53.09       59.36      3.95 o 
  -3   3  16        9.91        6.05      3.27 o 
  -2   3  16        0.28       -0.30      1.39 o 
  -1   3  16       60.51       63.61      2.88 o 
   0   3  16        4.08        3.41      2.45 o 
   1   3  16       29.54       25.25      3.80 o 
  -6   4  16        2.73        5.60      3.34 o 
  -5   4  16       11.48        8.91      3.42 o 
  -4   4  16        3.37        1.91      2.48 o 
  -3   4  16       10.53       13.70      3.02 o 
  -2   4  16       41.91       38.72      3.07 o 
  -1   4  16       81.29       87.94      3.81 o 
  -8   0  17       21.08       20.48      6.49 o 
  -7   0  17       89.92      106.06      6.66 o 
  -6   0  17       18.05       16.26      5.96 o 
  -5   0  17        0.06       -0.50      2.56 o 
  -4   0  17        9.53       10.55      5.58 o 
  -3   0  17        0.95        4.26      5.13 o 
  -2   0  17       28.87       35.62      5.46 o 
  -1   0  17       23.62       23.21      6.20 o 
   0   0  17        8.19        9.56      6.20 o 
  -7   1  17       37.66       40.39      4.57 o 
  -6   1  17       23.17       23.34      4.49 o 
  -5   1  17       55.57       59.66      4.16 o 
  -4   1  17        1.48        3.18      3.80 o 
  -3   1  17       19.00       18.44      4.11 o 
  -2   1  17       13.85       10.60      3.95 o 
  -1   1  17       85.34       88.71      4.24 o 
   0   1  17       85.72       89.23      4.20 o 
  -7   2  17       92.94       98.33      4.69 o 
  -6   2  17       19.37       25.02      4.13 o 
  -5   2  17       16.09       10.75      4.01 o 
  -4   2  17        7.02        6.74      4.26 o 
  -3   2  17       12.28        9.52      4.33 o 
  -2   2  17        6.77        4.25      4.04 o 
  -1   2  17       53.97       58.56      4.42 o 
  -4   3  17        9.88        5.56      4.21 o 
                                                 
